# Supplementary material for: Integrated analysis of long non-coding RNAs in human colorectal cancer
Source: Oncotarget. 2016 Mar 19;7(17):23897–908. doi: 10.18632/oncotarget.8192 (PMC5029672; doi:10.18632/oncotarget.8192)
Supplement: Supplementary file 2 [file oncotarget-07-23897-s002.xlsx]

## Sheet: PC-NC
Table S1 Differentially expressed genes in CRC								Table S1 Differentially expressed genes in CRC
DE Genes in primary cancer and normal tissue								DE Genes in primary and metastasis cancer								DE Genes in metastasis cancer and normal tissue
Gene	Feature	logFC PC vs NC	logCPM	LR	PValue	FDR		Gene	Feature	logFC PC vs MC	logCPM	LR	PValue	FDR		Gene	Feature	logFC MC vs NC	logCPM	LR	PValue	FDR
ABCA10	coding	-1.61738	1.87195	17.5994	2.73e-05	0.000516866		A1BG	coding	-8.30024	7.23007	199.881	2.22e-45	3.2e-41		A1BG	coding	7.65176	7.23007	179.629	5.84e-41	2.11e-37
ABCA13	coding	1.40212	0.573572	7.77765	0.00528966	0.0314613		A1CF	coding	-1.0314	6.13676	10.3734	0.00127844	0.0187661		A2ML1	coding	2.78498	-2.74608	10.0358	0.00153525	0.006466
ABCA5	coding	-1.14063	5.16547	17.9793	2.23e-05	0.000444153		A2ML1	coding	-2.52506	-2.74608	8.89687	0.0028566	0.0358153		A4GALT	coding	-1.08789	2.97159	11.4479	0.000715732	0.00331241
ABCA6	coding	-1.37718	3.80921	8.57044	0.00341665	0.0224267		A4GALT	coding	1.25243	2.97159	15.0955	0.000102208	0.0022556		AADAC	coding	8.40069	5.01784	127.159	1.71e-29	5.9e-27
ABCA8	coding	-2.06017	4.8633	16.7019	4.37e-05	0.000755652		AADAC	coding	-6.95046	5.01784	99.6644	1.81e-23	3.52e-21		AADACL2	coding	-3.71171	-2.0147	13.0934	0.000296338	0.00152786
ABCA9	coding	-1.3803	2.2148	9.73673	0.00180622	0.0136235		AARD	coding	3.05688	-1.12225	25.0319	5.64e-07	2.24e-05		AADAT	coding	1.61179	3.04589	39.0911	4.04e-10	1.07e-08
ABCB11	coding	-2.49531	3.56657	14.9	0.000113363	0.00159437		ABAT	coding	-1.62874	6.92845	17.7723	2.49e-05	0.000661682		AARD	coding	-4.03836	-1.12225	41.7875	1.02e-10	3.15e-09
ABCC2	coding	2.58311	3.97141	25.1573	5.28e-07	2.24e-05		ABCA6	coding	-3.50794	3.80921	47.603	5.22e-12	4.07e-10		ABAT	coding	2.05552	6.92845	27.5359	1.54e-07	1.95e-06
ABCC8	coding	-1.45211	-0.344333	7.27527	0.00699102	0.0387707		ABCA9	coding	-1.35263	2.2148	9.36007	0.00221763	0.0291726		ABCA5	coding	-1.6108	5.16547	34.9691	3.35e-09	6.7e-08
ABCD2	coding	-1.14744	0.520653	11.488	0.000700455	0.00651728		ABCB11	coding	-4.73667	3.56657	43.9999	3.28e-11	2.35e-09		ABCA6	coding	2.13076	3.80921	19.7213	8.96e-06	7.04e-05
ABCG2	coding	-2.70938	4.34919	37.2998	1.01e-09	1.71e-07		ABCB4	coding	-4.59253	3.97054	100.206	1.37e-23	2.72e-21		ABCA8	coding	-1.30122	4.8633	6.97198	0.00827958	0.027802
ABHD3	coding	-1.11268	5.78968	27.1068	1.93e-07	1.01e-05		ABCB5	coding	2.11334	-0.764263	11.0449	0.000889336	0.0140235		ABCB1	coding	-1.1261	6.5771	8.96572	0.00275093	0.0108218
ABI3BP	coding	-1.18786	4.38572	12.9209	0.000324935	0.00361731		ABCC11	coding	-2.2397	-0.817754	22.6379	1.96e-06	6.9e-05		ABCB11	coding	2.24136	3.56657	12.3355	0.000444416	0.00218845
ACAA2	coding	-1.04818	7.74374	20.408	6.26e-06	0.000165066		ABCC2	coding	-2.84059	3.97141	30.2954	3.71e-08	1.87e-06		ABCB4	coding	4.29442	3.97054	90.1121	2.25e-21	3.19e-19
ACACB	coding	-1.01851	5.89364	15.4646	8.41e-05	0.00126223		ABCC6	coding	-1.36908	4.79598	19.1347	1.22e-05	0.000358344		ABCB5	coding	-3.06507	-0.764263	22.0262	2.69e-06	2.41e-05
ACADS	coding	-1.3172	6.78909	26.2983	2.93e-07	1.41e-05		ABCG5	coding	-5.31454	2.42014	72.7371	1.48e-17	1.89e-15		ABCC11	coding	2.4011	-0.817754	25.2951	4.92e-07	5.42e-06
ACAN	coding	2.08823	2.8009	15.0984	0.000102051	0.00146888		ABCG8	coding	-4.97897	2.61977	56.4138	5.87e-14	5.91e-12		ABCC2	coding	5.4237	3.97141	86.2466	1.59e-20	2.09e-18
ACBD7	coding	1.1683	0.937823	11.1919	0.000821534	0.00738639		ABLIM3	coding	-1.23807	4.48621	12.034	0.000522382	0.00893463		ABCC6	coding	1.06979	4.79598	11.8428	0.00057886	0.00276353
ACSF2	coding	-1.27548	6.01887	26.3303	2.88e-07	1.4e-05		ABP1	coding	1.07027	8.16624	10.9359	0.000943201	0.0146964		ABCC8	coding	-2.89612	-0.344333	25.6424	4.11e-07	4.63e-06
ACSL6	coding	3.4324	4.50047	33.8027	6.1e-09	7.02e-07		ACAD11	coding	-1.55483	4.3623	33.7904	6.14e-09	3.5e-07		ABCC9	coding	1.34464	4.41832	20.2497	6.8e-06	5.5e-05
ACTL10	coding	1.19132	2.94916	17.1171	3.51e-05	0.00063534		ACADL	coding	-6.2111	0.90456	73.5794	9.67e-18	1.24e-15		ABCD2	coding	-1.53111	0.520653	19.8324	8.45e-06	6.69e-05
ACTR3B	coding	1.05574	3.18109	26.6595	2.43e-07	1.23e-05		ACADSB	coding	-2.15334	6.49236	38.5255	5.4e-10	3.46e-08		ABCG2	coding	-1.90839	4.34919	19.6562	9.27e-06	7.25e-05
ACVR1C	coding	-1.01463	3.74354	8.5696	0.00341823	0.0224269		ACAT1	coding	-1.28498	7.27934	23.0677	1.56e-06	5.61e-05		ABCG4	coding	-1.06464	-1.32694	7.24388	0.00711429	0.0244985
ADAM12	coding	4.17187	3.51401	93.6675	3.73e-22	5.39e-18		ACMSD	coding	-8.56996	2.17376	83.9527	5.07e-20	7.59e-18		ABCG5	coding	6.3938	2.42014	93.6136	3.84e-22	5.96e-20
ADAM28	coding	-1.4289	3.89515	25.6719	4.05e-07	1.82e-05		ACOT12	coding	-8.4385	2.13902	95.2592	1.67e-22	3.02e-20		ABCG8	coding	5.31237	2.61977	61.856	3.7e-15	2.75e-13
ADAMDEC1	coding	-2.20875	7.54635	14.3233	0.000153949	0.0020303		ACOT6	coding	-3.11611	-2.66821	22.631	1.96e-06	6.9e-05		ABHD1	coding	1.8306	-1.95422	16.8266	4.1e-05	0.000267255
ADAMTS12	coding	3.31894	3.30355	77.6098	1.26e-18	4.53e-15		ACOX2	coding	-1.45495	4.84013	25.5536	4.3e-07	1.76e-05		ABHD2	coding	1.3699	8.03945	40.9044	1.6e-10	4.73e-09
ADAMTS2	coding	2.61308	5.56419	68.3569	1.36e-16	3.28e-13		ACSBG1	coding	1.35131	-0.642524	10.0472	0.00152583	0.0216684		ABHD3	coding	-1.70851	5.78968	61.8883	3.64e-15	2.71e-13
ADAMTS4	coding	2.50837	4.34425	31.7669	1.74e-08	1.55e-06		ACSL1	coding	-2.26635	6.51681	52.7247	3.84e-13	3.5e-11		ABI3BP	coding	-1.92245	4.38572	32.4429	1.23e-08	2.11e-07
ADAMTS6	coding	2.01744	0.932449	43.7425	3.75e-11	1.3e-08		ACSM2A	coding	-9.4288	3.84837	110.663	7.01e-26	1.73e-23		ABLIM3	coding	1.58876	4.48621	19.4371	1.04e-05	8.03e-05
ADAMTS9	coding	1.47691	4.1498	26.5535	2.56e-07	1.29e-05		ACSM2B	coding	-9.92541	4.02631	118.65	1.25e-27	3.61e-25		ABO	coding	-1.33475	5.58354	16.9843	3.77e-05	0.00024836
ADCY5	coding	-1.35949	4.20318	13.5135	0.000236851	0.00282433		ACSM5	coding	-6.17074	3.82866	99.6294	1.84e-23	3.56e-21		ABP1	coding	-2.05635	8.16624	38.2057	6.37e-10	1.58e-08
ADH1B	coding	-1.60135	8.67645	8.56647	0.00342411	0.0224602		ACSS3	coding	-2.47245	3.3426	29.944	4.45e-08	2.2e-06		ACAD11	coding	1.59257	4.3623	35.3303	2.78e-09	5.72e-08
ADHFE1	coding	-1.29354	2.39255	7.58371	0.0058898	0.0341518		ACTC1	coding	3.65771	0.200679	18.0506	2.15e-05	0.000581302		ACADL	coding	4.78852	0.90456	51.1384	8.61e-13	4.3e-11
ADM5	coding	1.07187	0.178951	8.148	0.00431086	0.0268042		ACTG2	coding	4.98775	8.68529	39.273	3.68e-10	2.42e-08		ACADS	coding	-1.37038	6.78909	28.3832	9.95e-08	1.32e-06
ADORA3	coding	-1.17408	2.37705	17.9507	2.27e-05	0.000448868		ACVRL1	coding	1.30674	7.15551	25.4034	4.65e-07	1.89e-05		ACADSB	coding	1.39556	6.49236	16.9638	3.81e-05	0.000250821
ADRA1A	coding	-1.51511	1.14434	7.39441	0.0065427	0.0368647		ADAM33	coding	3.30381	3.7331	40.6599	1.81e-10	1.22e-08		ACAN	coding	1.34602	2.8009	6.54549	0.0105151	0.0340384
ADRA2A	coding	-1.3433	4.58425	13.7411	0.000209814	0.00257301		ADAMTS13	coding	-1.42889	3.25316	32.2614	1.35e-08	7.35e-07		ACAP1	coding	-1.00529	3.80072	13.5235	0.000235595	0.001252
ADRB1	coding	-1.29624	0.620938	8.99514	0.00270698	0.0187214		ADAMTS14	coding	1.56517	3.21652	28.7727	8.14e-08	3.84e-06		ACBD7	coding	1.33331	0.937823	14.4408	0.000144635	0.000814466
ADTRP	coding	-1.52847	6.00125	8.05887	0.00452815	0.0277786		ADAMTS16	coding	4.50236	2.1251	44.2571	2.88e-11	2.07e-09		ACHE	coding	-1.50465	4.01208	23.7489	1.1e-06	1.09e-05
AEBP1	coding	1.16887	7.93893	12.5249	0.000401563	0.00424176		ADAMTS8	coding	4.00802	2.14655	50.0641	1.49e-12	1.24e-10		ACMSD	coding	8.97951	2.17376	87.4117	8.81e-21	1.19e-18
AFF2	coding	-1.28132	-0.835705	7.90235	0.00493707	0.0298373		ADAMTSL2	coding	-1.70557	4.20938	25.3689	4.73e-07	1.92e-05		ACOT11	coding	-1.11312	5.36353	23.2894	1.39e-06	1.35e-05
AFF3	coding	-1.49832	2.1467	14.4944	0.000140574	0.00188616		ADCY1	coding	-2.42422	3.77845	35.2181	2.95e-09	1.76e-07		ACOT12	coding	8.76482	2.13902	98.2752	3.64e-23	6.53e-21
AGPAT9	coding	-1.50915	4.47807	16.4948	4.88e-05	0.00082799		ADCY10	coding	-1.95773	-1.01261	16.276	5.48e-05	0.00132915		ACOT6	coding	2.45699	-2.66821	15.023	0.000106207	0.000619192
AGT	coding	1.79509	6.60415	16.5562	4.72e-05	0.000805891		ADCY2	coding	3.28864	0.979331	43.7125	3.8e-11	2.69e-09		ACOX2	coding	1.56808	4.84013	29.4649	5.69e-08	8.07e-07
AGXT2L2	coding	-1.08902	5.59156	28.8998	7.62e-08	4.8e-06		ADCY4	coding	1.03887	3.20576	15.738	7.27e-05	0.00169886		ACSBG1	coding	-2.2668	-0.642524	27.8239	1.33e-07	1.71e-06
AHCY	coding	1.25339	8.21135	37.1834	1.08e-09	1.78e-07		ADCYAP1	coding	3.03464	0.981544	33.6181	6.71e-09	3.78e-07		ACSF2	coding	-1.30194	6.01887	27.3871	1.67e-07	2.09e-06
AHCYL2	coding	-1.46209	8.18493	15.6179	7.75e-05	0.00118822		ADH1A	coding	-9.10412	6.18353	153.611	2.82e-35	2.28e-32		ACSL1	coding	2.91139	6.51681	82.5783	1.02e-19	1.26e-17
AHRR	coding	-1.21816	1.84137	17.876	2.36e-05	0.000463647		ADH1B	coding	-4.29049	8.67645	49.2774	2.22e-12	1.82e-10		ACSL6	coding	4.54411	4.50047	53.4474	2.66e-13	1.47e-11
AICDA	coding	-2.09054	-1.56199	11.5033	0.000694715	0.0064864		ADH4	coding	-8.53868	7.23662	156.483	6.64e-36	6.19e-33		ACSM2A	coding	9.01554	3.84837	104.585	1.51e-24	3.06e-22
AJUBA	coding	2.25524	4.57082	54.5018	1.55e-13	1.4e-10		ADH6	coding	-3.22671	5.25243	50.4335	1.23e-12	1.05e-10		ACSM2B	coding	9.23328	4.02631	108.415	2.18e-25	5.04e-23
AKAP4	coding	3.58751	-2.45911	13.2159	0.000277584	0.00318714		ADHFE1	coding	-2.1767	2.39255	20.4234	6.21e-06	0.000195526		ACSM5	coding	5.08427	3.82866	75.1552	4.35e-18	4.62e-16
AKNAD1	coding	1.54258	-1.89535	7.20494	0.00727032	0.0398908		ADIPOQ	coding	3.34822	1.76828	9.18164	0.00244455	0.0315119		ACSS3	coding	3.44002	3.3426	53.1579	3.08e-13	1.67e-11
AKR1B10	coding	-1.97244	6.00955	12.5953	0.00038672	0.00412235		ADRA1A	coding	-5.0177	1.14434	64.3204	1.06e-15	1.19e-13		ACTBL2	coding	3.31673	-2.92609	17.0065	3.73e-05	0.000246092
AKR1B15	coding	-2.37421	-1.67819	9.0068	0.00268977	0.0186336		ADRA1B	coding	-2.04049	0.735294	32.1784	1.41e-08	7.65e-07		ACTC1	coding	-2.83842	0.200679	11.6311	0.000648572	0.00304451
AKR1C4	coding	3.05499	3.71055	16.9884	3.76e-05	0.000671056		ADTRP	coding	1.60591	6.00125	8.85182	0.00292797	0.0365371		ACTG2	coding	-5.71836	8.68529	48.1487	3.95e-12	1.74e-10
AKR1E2	coding	1.08719	1.05354	12.1696	0.000485744	0.00489608		AFAP1L2	coding	1.14589	4.45919	26.2122	3.06e-07	1.29e-05		ACTL10	coding	1.07869	2.94916	14.0731	0.000175843	0.000966465
ALAS2	coding	-2.60781	-2.62439	18.2598	1.93e-05	0.000395155		AFM	coding	-9.52879	4.56419	110.192	8.89e-26	2.16e-23		ACTL6B	coding	-3.7858	-2.49008	17.5733	2.76e-05	0.000189418
ALDH1A3	coding	1.09703	4.81804	18.3374	1.85e-05	0.000383464		AFP	coding	-4.30283	-1.50231	41.6092	1.11e-10	7.63e-09		ACVR1C	coding	-1.14972	3.74354	10.931	0.000945703	0.00424611
ALDH3B2	coding	2.7462	0.222314	13.4473	0.000245365	0.00290258		AGMO	coding	-4.50886	2.80912	59.9709	9.63e-15	1.01e-12		ACVRL1	coding	-2.19137	7.15551	67.7008	1.9e-16	1.7e-14
ALDH4A1	coding	1.24229	5.86927	17.4249	2.99e-05	0.000555981		AGT	coding	-3.44369	6.60415	53.6526	2.39e-13	2.24e-11		ADAM12	coding	3.13287	3.51401	57.7824	2.93e-14	1.85e-12
ALG1L	coding	1.68621	1.0061	16.5367	4.77e-05	0.000812754		AGTR1	coding	-3.1109	3.0412	22.4378	2.17e-06	7.54e-05		ADAM28	coding	-2.03759	3.89515	50.1855	1.4e-12	6.72e-11
ALOX15B	coding	-1.18969	0.56726	9.99568	0.00156908	0.0122177		AGXT	coding	-8.43986	6.28383	152.227	5.65e-35	4.19e-32		ADAM33	coding	-4.13806	3.7331	59.1551	1.46e-14	9.79e-13
ALPI	coding	-2.30248	3.79406	18.3018	1.89e-05	0.000388741		AGXT2	coding	-9.33213	2.74741	113.823	1.43e-26	3.74e-24		ADAM8	coding	1.09611	4.41827	13.8957	0.000193236	0.00105245
ALPP	coding	4.62878	0.293241	21.6585	3.26e-06	9.72e-05		AGXT2L1	coding	-8.07399	1.55335	72.9727	1.31e-17	1.68e-15		ADAMDEC1	coding	-2.70097	7.54635	20.616	5.61e-06	4.65e-05
ALPPL2	coding	3.78002	2.43479	17.9622	2.25e-05	0.00044646		AHCYL2	coding	1.33958	8.18493	13.1892	0.000281572	0.00530596		ADAMTS12	coding	2.94591	3.30355	63.0139	2.05e-15	1.61e-13
AMPD1	coding	-2.18451	1.56336	14.9517	0.0001103	0.00155735		AHSG	coding	-9.85108	8.03869	144.399	2.91e-33	1.71e-30		ADAMTS16	coding	-1.55122	2.1251	6.59473	0.0102281	0.0332698
ANGPT2	coding	2.01693	3.13787	38.183	6.44e-10	1.19e-07		AIF1L	coding	1.04624	3.14443	9.33603	0.00224691	0.029504		ADAMTS2	coding	2.89548	5.56419	82.0276	1.34e-19	1.64e-17
ANGPTL5	coding	-1.83738	-2.63116	6.95655	0.00835128	0.0443022		AIG1	coding	-1.06116	4.96419	22.9401	1.67e-06	5.96e-05		ADAMTS4	coding	2.59904	4.34425	33.8649	5.91e-09	1.11e-07
ANK3	coding	-1.20452	5.73918	29.0193	7.17e-08	4.56e-06		AJAP1	coding	1.38948	-0.676116	13.9202	0.000190739	0.00381055		ADAMTS6	coding	1.10479	0.932449	13.3094	0.000264079	0.00138477
ANKRD13B	coding	1.47656	3.55042	18.6024	1.61e-05	0.000344561		AK5	coding	1.79777	0.0809599	16.355	5.25e-05	0.00128321		ADAMTS8	coding	-3.70557	2.14655	43.8969	3.46e-11	1.23e-09
ANKRD20A1	coding	-1.13417	-1.11665	8.25943	0.00405408	0.0255151		AKAP5	coding	1.43417	3.79564	18.5441	1.66e-05	0.00046882		ADAMTSL1	coding	-1.33869	3.63114	21.044	4.49e-06	3.8e-05
ANKRD20A4	coding	-1.27693	-1.11001	6.93612	0.00844721	0.0447092		AKR1C1	coding	-4.42182	4.63651	82.5603	1.02e-19	1.5e-17		ADAMTSL2	coding	2.60869	4.20938	55.4896	9.4e-14	5.51e-12
ANKRD31	coding	1.2636	-1.60405	7.05762	0.00789286	0.042539		AKR1C2	coding	-2.28922	3.73262	34.2437	4.86e-09	2.81e-07		ADCY1	coding	3.26735	3.77845	59.4209	1.27e-14	8.71e-13
ANKRD33B	coding	-1.18298	2.5414	23.3078	1.38e-06	4.9e-05		AKR1C4	coding	-5.71466	3.71055	49.0097	2.55e-12	2.06e-10		ADCY10	coding	2.63378	-1.01261	26.8849	2.16e-07	2.62e-06
ANLN	coding	2.31118	5.43494	54.2509	1.76e-13	1.54e-10		AKR1D1	coding	-9.63785	3.61776	100.585	1.13e-23	2.28e-21		ADCY2	coding	-4.04402	0.979331	62.4075	2.79e-15	2.15e-13
ANPEP	coding	-1.70937	8.90451	9.04994	0.00262704	0.0183088		ALB	coding	-9.88001	12.9018	133.224	8.08e-31	3.48e-28		ADCY5	coding	-2.16943	4.20318	32.683	1.08e-08	1.89e-07
ANTXR1	coding	1.08934	6.48439	13.2412	0.000273862	0.00316121		ALDH1A1	coding	-1.5334	7.76456	12.0657	0.000513587	0.00881028		ADCYAP1	coding	-2.80614	0.981544	29.1861	6.57e-08	9.15e-07
ANXA3	coding	1.35766	5.8726	29.3384	6.08e-08	4.03e-06		ALDH1L1	coding	-2.07803	6.19002	13.8045	0.000202847	0.00401085		ADCYAP1R1	coding	-2.88098	1.01263	23.983	9.72e-07	9.83e-06
ANXA8L2	coding	4.07163	0.0821202	27.3859	1.67e-07	9.08e-06		ALDH2	coding	-1.05696	8.85449	21.802	3.02e-06	0.000101896		ADH1A	coding	8.00753	6.18353	130.304	3.52e-30	1.34e-27
ANXA9	coding	1.33741	2.35042	16.6962	4.39e-05	0.000757247		ALDH4A1	coding	-2.10204	5.86927	47.6524	5.09e-12	3.99e-10		ADH1B	coding	2.68914	8.67645	22.3711	2.25e-06	2.06e-05
AP1S3	coding	1.0652	3.39854	14.5344	0.000137621	0.00185775		ALDH6A1	coding	-1.90962	5.45121	27.5939	1.5e-07	6.66e-06		ADH4	coding	8.73036	7.23662	160.872	7.3e-37	8.11e-34
APCDD1	coding	1.26936	5.21542	8.85875	0.00291687	0.0198171		ALDH8A1	coding	-7.39275	4.21803	122.061	2.24e-28	7.1e-26		ADH6	coding	2.45179	5.25243	31.0781	2.48e-08	3.9e-07
APLF	coding	1.12889	1.82971	18.6208	1.59e-05	0.000342462		ALDOB	coding	-5.45937	9.08389	50.8387	1e-12	8.7e-11		ADIPOQ	coding	-3.65443	1.76828	10.6327	0.00111104	0.00488592
APLN	coding	2.56294	2.81354	32.1643	1.42e-08	1.32e-06		ALLC	coding	-2.9651	-2.739	26.1534	3.15e-07	1.32e-05		ADK	coding	1.19566	4.8283	33.7211	6.36e-09	1.18e-07
APOBEC1	coding	1.23325	1.22976	7.65348	0.00566629	0.0331579		ALOX15B	coding	-1.35828	0.56726	13.0504	0.000303215	0.00565114		ADRA1A	coding	3.50259	1.14434	36.6521	1.41e-09	3.16e-08
APOBEC3B	coding	-1.31868	3.1658	13.9441	0.000188328	0.00237781		ALPI	coding	2.03135	3.79406	14.4323	0.000145287	0.00301945		ADRA1B	coding	2.17089	0.735294	35.658	2.35e-09	4.94e-08
APOLD1	coding	2.01798	4.71151	27.2152	1.82e-07	9.76e-06		ALPK2	coding	-1.44479	2.2434	15.4098	8.65e-05	0.00196531		ADRA2A	coding	-1.52892	4.58425	17.6192	2.7e-05	0.000185475
APPL2	coding	-1.18169	6.77722	30.7076	3e-08	2.41e-06		ALPL	coding	-3.13155	3.79573	69.184	8.97e-17	1.08e-14		ADRA2C	coding	1.21889	1.28139	6.93996	0.0084291	0.0282253
AQP6	coding	1.25627	-1.6363	7.45122	0.00633935	0.036014		AMBP	coding	-9.24524	8.83786	164.808	1.01e-37	1.82e-34		ADRB1	coding	-2.38324	0.620938	27.7939	1.35e-07	1.73e-06
AQP7	coding	-1.13939	2.30178	11.7879	0.000596157	0.00577075		AMDHD1	coding	-6.28585	3.88816	101.494	7.17e-24	1.45e-21		ADRB3	coding	-1.91351	-1.56532	9.14242	0.0024975	0.00994182
AQP8	coding	-2.81509	7.79649	13.4669	0.000242807	0.0028794		AMHR2	coding	-1.43473	-2.22639	9.11383	0.00253685	0.0324939		ADRM1	coding	1.02763	7.09856	31.2597	2.26e-08	3.59e-07
AQP9	coding	3.23667	5.55159	40.6241	1.85e-10	4.41e-08		AMN	coding	1.32058	6.07411	11.6744	0.000633656	0.0105444		ADTRP	coding	-3.13439	6.00125	30.0804	4.15e-08	6.1e-07
AREG	coding	1.73348	2.98867	15.1596	9.88e-05	0.00143058		AMPH	coding	1.69544	0.920104	23.7826	1.08e-06	4.03e-05		AEN	coding	1.15437	4.9745	39.4961	3.29e-10	8.92e-09
ARHGAP20	coding	-1.09687	1.70111	9.11098	0.0025408	0.0178629		AMZ1	coding	-2.21183	-0.396073	26.2171	3.05e-07	1.29e-05		AFAP1L2	coding	-1.19427	4.45919	28.3925	9.91e-08	1.32e-06
ARHGAP40	coding	3.81715	-2.17819	16.4096	5.1e-05	0.000856836		ANG	coding	-1.89292	5.91095	30.1107	4.08e-08	2.04e-06		AFF2	coding	-1.84054	-0.835705	15.4871	8.31e-05	0.0004986
ARHGAP44	coding	-1.34145	5.85389	14.1354	0.000170116	0.00218608		ANGPTL2	coding	1.26354	5.68869	15.8876	6.72e-05	0.00158645		AFF3	coding	-1.55155	2.1467	15.4379	8.53e-05	0.000510373
ARHGDIG	coding	1.63701	1.1974	8.25663	0.00406035	0.0255434		ANGPTL3	coding	-9.47559	4.90746	136.062	1.93e-31	9.19e-29		AFM	coding	9.97369	4.56419	115.627	5.74e-27	1.49e-24
ARID3A	coding	1.69094	4.45611	27.8142	1.34e-07	7.56e-06		ANGPTL4	coding	-1.66148	3.85033	14.8566	0.000116001	0.00252337		AFP	coding	5.6873	-1.50231	57.9137	2.74e-14	1.76e-12
ARL14	coding	-1.39868	4.0249	18.034	2.17e-05	0.000434106		ANGPTL6	coding	-3.51909	0.99346	80.2471	3.3e-19	4.63e-17		AGAP11	coding	-1.55405	0.794323	27.005	2.03e-07	2.49e-06
ARL9	coding	1.48975	-1.77879	7.01075	0.00810216	0.0433436		ANGPTL7	coding	3.48801	0.590905	19.2168	1.17e-05	0.000345015		AGMAT	coding	1.16096	5.4066	18.2246	1.96e-05	0.000140522
ARNT2	coding	-1.02857	3.0165	9.7478	0.00179538	0.0135665		ANK2	coding	1.97642	3.93305	21.0753	4.42e-06	0.00014398		AGMO	coding	3.57205	2.80912	41.1685	1.4e-10	4.22e-09
ARNTL2	coding	1.93675	3.98335	65.5874	5.56e-16	1.15e-12		ANKRD1	coding	-2.92682	-1.07187	21.0315	4.52e-06	0.00014681		AGPAT9	coding	-1.83666	4.47807	23.9296	9.99e-07	1.01e-05
ARPP21	coding	-1.72798	-1.28349	7.0312	0.00801015	0.0429783		ANKRD55	coding	-1.77024	-1.4234	19.3273	1.1e-05	0.000327276		AGR3	coding	-1.26891	5.93925	9.98799	0.00157565	0.00661547
ARSI	coding	1.08941	1.48832	11.1387	0.000845452	0.00756378		ANKRD65	coding	1.37332	0.877057	12.6245	0.000380718	0.00684378		AGT	coding	5.23878	6.60415	104.663	1.45e-24	2.97e-22
ASB11	coding	-1.99052	-2.63834	12.626	0.000380426	0.00407543		ANKS1B	coding	2.50001	-0.272389	16.2791	5.47e-05	0.00132808		AGTR1	coding	2.62726	3.0412	16.6581	4.48e-05	0.000289059
ASB9	coding	1.43672	2.66175	22.3014	2.33e-06	7.39e-05		ANO2	coding	1.80879	-0.452133	29.4416	5.76e-08	2.8e-06		AGXT	coding	7.45549	6.28383	129.429	5.46e-30	2e-27
ASCL1	coding	-1.777	-1.91826	10.339	0.0013025	0.0105871		ANO3	coding	-1.82602	-1.20883	16.3127	5.37e-05	0.00130699		AGXT2	coding	7.89075	2.74741	93.1747	4.79e-22	7.32e-20
ASCL2	coding	2.65748	6.23846	37.1778	1.08e-09	1.78e-07		ANO4	coding	-1.33469	-0.518743	12.115	0.000500181	0.00861611		AGXT2L1	coding	8.22627	1.55335	73.883	8.29e-18	8.52e-16
ASCL5	coding	2.671	-1.26732	16.3749	5.2e-05	0.000869295		ANO5	coding	1.34423	3.06302	8.71007	0.00316457	0.0390009		AGXT2L2	coding	-1.17852	5.59156	33.6848	6.48e-09	1.2e-07
ASGR1	coding	1.36544	5.40039	9.70529	0.00183738	0.0138081		ANO7	coding	2.07322	4.3027	18.4251	1.77e-05	0.000493239		AHCY	coding	1.54381	8.21135	55.5766	8.99e-14	5.28e-12
ASIC1	coding	1.21841	3.10659	12.8089	0.000344977	0.00378226		ANXA9	coding	-1.00584	2.35042	9.82168	0.00172467	0.0238344		AHCYL2	coding	-2.80166	8.18493	52.1889	5.04e-13	2.66e-11
ASPA	coding	-1.37411	0.485421	9.86202	0.00168726	0.0129322		AOX1	coding	-5.79887	7.39401	103.545	2.55e-24	5.49e-22		AHNAK	coding	-1.21384	10.085	24.0677	9.3e-07	9.44e-06
ASPHD1	coding	1.85561	2.01367	32.0603	1.49e-08	1.38e-06		AP3B2	coding	1.99884	-0.0661281	18.3414	1.85e-05	0.000510453		AHRR	coding	-1.60745	1.84137	30.2354	3.83e-08	5.67e-07
ASPM	coding	1.13385	4.5452	15.4947	8.27e-05	0.00124941		APBB1IP	coding	-1.05978	3.89948	19.208	1.17e-05	0.000345974		AHSG	coding	9.74376	8.03869	142.367	8.08e-33	4.25e-30
ASPN	coding	1.08097	4.4232	9.1325	0.00251108	0.017723		APC2	coding	1.41408	0.590106	15.4385	8.52e-05	0.00193878		AICDA	coding	-3.26203	-1.56199	24.2314	8.54e-07	8.76e-06
ASTN1	coding	-1.45996	-0.111149	7.75765	0.00534854	0.0317071		APCS	coding	-9.9211	6.42231	186.704	1.67e-42	8.02e-39		AIFM3	coding	-1.23216	5.99178	14.0975	0.000173571	0.000955412
ATAD2	coding	1.55115	5.4867	38.2665	6.17e-10	1.14e-07		APLP1	coding	1.54939	1.20701	16.3054	5.39e-05	0.00131088		AIG1	coding	1.61253	4.96419	51.417	7.47e-13	3.77e-11
ATAD3C	coding	1.57439	1.64385	10.3909	0.00126641	0.0103353		APOA1	coding	-9.76149	9.45181	166.171	5.08e-38	9.78e-35		AJAP1	coding	-1.48122	-0.676116	15.6875	7.47e-05	0.000454019
ATCAY	coding	-1.71867	-0.291696	7.17632	0.00738722	0.0403585		APOA2	coding	-9.06833	8.12194	140.592	1.98e-32	1.04e-29		AJUBA	coding	3.08489	4.57082	95.5955	1.41e-22	2.3e-20
ATG9B	coding	2.80036	1.45857	43.586	4.06e-11	1.36e-08		APOA4	coding	-7.67812	1.28458	55.7068	8.41e-14	8.35e-12		AK4	coding	1.26712	5.9248	34.6377	3.97e-09	7.77e-08
ATP11A	coding	1.79575	6.26507	58.0882	2.51e-14	3.62e-11		APOA5	coding	-9.5832	4.97494	142.995	5.89e-33	3.37e-30		AK5	coding	-2.29738	0.0809599	26.1077	3.23e-07	3.74e-06
ATP6V0D2	coding	-1.78327	1.62932	20.3807	6.35e-06	0.000166372		APOB	coding	-9.52658	8.56245	172.81	1.8e-39	4.73e-36		AKAP4	coding	3.70126	-2.45911	13.7896	0.000204465	0.00110548
ATP6V1C2	coding	1.53015	2.60012	20.1629	7.11e-06	0.00018117		APOC1	coding	-5.49108	8.10002	126.407	2.51e-29	8.83e-27		AKAP5	coding	-1.91149	3.79564	32.0608	1.49e-08	2.51e-07
ATP6V1G2	coding	-1.48683	0.122781	13.4115	0.000250084	0.00294306		APOC2	coding	-6.89376	7.11918	153.175	3.51e-35	2.67e-32		AKAP7	coding	-1.06469	4.43561	11.7534	0.000607327	0.00287332
ATRNL1	coding	-1.28636	0.427908	7.97626	0.00473948	0.0288362		APOC3	coding	-10.0115	7.6913	168.944	1.26e-38	2.8e-35		AKNAD1	coding	1.89473	-1.89535	10.8219	0.00100308	0.00447729
AUNIP	coding	1.95412	1.42593	29.3536	6.03e-08	4.01e-06		APOC4	coding	-9.55988	3.84295	131.124	2.33e-30	9.33e-28		AKR1B10	coding	-2.0993	6.00955	14.1394	0.000169749	0.000936612
AURKA	coding	1.38349	5.22989	24.0108	9.58e-07	3.68e-05		APOD	coding	1.81123	3.01985	23.7793	1.08e-06	4.03e-05		AKR1B15	coding	-3.03619	-1.67819	13.7779	0.000205742	0.00111155
AVIL	coding	-1.3868	2.91942	19.84	8.42e-06	0.000207195		APOE	coding	-3.11099	9.19112	70.2313	5.27e-17	6.51e-15		AKR1C1	coding	3.49021	4.63651	56.1956	6.56e-14	3.97e-12
AVPR1B	coding	-2.03482	-2.00601	14.1638	0.000167564	0.00216581		APOF	coding	-9.56339	4.89662	128.636	8.15e-30	3.06e-27		AKR1C2	coding	1.40318	3.73262	13.6245	0.000223253	0.0011952
AXIN2	coding	1.09922	7.21129	11.0512	0.000886291	0.00783691		APOH	coding	-9.61682	8.55053	182.743	1.22e-41	5.04e-38		AKR1C4	coding	8.76965	3.71055	86.7517	1.23e-20	1.65e-18
AZGP1	coding	2.1206	7.15304	19.663	9.24e-06	0.000221263		APOL5	coding	-4.61	-2.49649	28.5367	9.19e-08	4.26e-06		AKR1D1	coding	9.46496	3.61776	97.8552	4.5e-23	7.96e-21
B4GALNT4	coding	2.02148	3.61181	19.7826	8.68e-06	0.000212246		APOM	coding	-4.99139	4.32902	111.694	4.17e-26	1.06e-23		AKR1E2	coding	1.18404	1.05354	14.3623	0.000150789	0.000843903
BACE2	coding	1.11354	6.45378	18.847	1.42e-05	0.000312801		AQP3	coding	-1.27348	4.77982	17.7041	2.58e-05	0.000683325		ALB	coding	9.66641	12.9018	129.621	4.96e-30	1.84e-27
BACH2	coding	-1.01374	1.69923	10.2989	0.00133113	0.0107474		AQP4	coding	-2.8992	-2.19374	13.7526	0.000208527	0.0041007		ALCAM	coding	1.0845	5.51709	28.0625	1.17e-07	1.53e-06
BAI1	coding	-1.45842	0.759909	25.7308	3.93e-07	1.79e-05		AQP9	coding	-4.23117	5.55159	64.5904	9.22e-16	1.05e-13		ALDH1A1	coding	1.4558	7.76456	10.9211	0.000950748	0.00426545
BANK1	coding	-1.24726	2.44264	11.7765	0.00059983	0.00579722		AQPEP	coding	1.58059	-0.840392	10.562	0.00115436	0.0173232		ALDH1L1	coding	3.07594	6.19002	27.9322	1.26e-07	1.62e-06
BCL2	coding	-1.19051	4.55977	23.249	1.42e-06	5.03e-05		AR	coding	-3.58287	3.65277	49.1439	2.38e-12	1.92e-10		ALDH3B2	coding	2.7822	0.222314	13.7657	0.000207081	0.00111795
BCL2A1	coding	1.47018	2.39823	14.8813	0.000114495	0.00160716		ARG1	coding	-9.42845	5.48966	148.203	4.28e-34	2.69e-31		ALDH4A1	coding	3.34433	5.86927	108.795	1.8e-25	4.19e-23
BDNF	coding	1.29287	-0.425365	16.7798	4.2e-05	0.00073099		ARHGAP28	coding	1.48129	1.35773	19.0016	1.31e-05	0.000383055		ALDH6A1	coding	1.32474	5.45121	13.7383	0.000210125	0.00113163
BEAN1	coding	1.88738	-0.290633	13.4781	0.000241367	0.00286939		ARID3C	coding	-2.90517	-1.431	21.5337	3.48e-06	0.000115174		ALDH8A1	coding	7.1689	4.21803	116.847	3.1e-27	8.37e-25
BEND4	coding	-1.6531	-0.307907	20.741	5.26e-06	0.000143973		ARMC4	coding	2.57591	-0.939424	24.4619	7.58e-07	2.94e-05		ALDOB	coding	5.60967	9.08389	52.9117	3.49e-13	1.88e-11
BEST4	coding	-4.44497	5.77561	35.186	3e-09	3.99e-07		ARSF	coding	-4.31238	-2.08539	27.9047	1.27e-07	5.77e-06		ALG1L	coding	1.45523	1.0061	12.4132	0.000426315	0.00211169
BFSP1	coding	1.84208	1.07478	26.3338	2.87e-07	1.4e-05		ARSI	coding	1.17767	1.48832	13.0288	0.000306741	0.00570949		ALK	coding	-2.31632	-1.00578	17.3231	3.15e-05	0.000212582
BFSP2	coding	-1.49766	-2.06042	11.07	0.000877349	0.00777688		ARSJ	coding	1.03406	3.10523	11.5127	0.000691221	0.0113227		ALLC	coding	4.13655	-2.739	38.0167	7.01e-10	1.71e-08
BGLAP	coding	-3.29998	-1.28102	19.5178	9.97e-06	0.000233887		ART4	coding	-4.25517	0.593456	70.7141	4.13e-17	5.12e-15		ALOX12B	coding	-1.07429	-1.43129	7.66195	0.00563975	0.0200914
BGN	coding	2.79213	7.7256	50.8615	9.91e-13	6.66e-10		ARX	coding	3.09966	0.249149	20.5693	5.75e-06	0.000182773		ALOX5AP	coding	1.02881	4.08068	13.2908	0.00026671	0.00139654
BHLHA15	coding	-1.1914	1.16711	11.6579	0.000639304	0.00609524		AS3MT	coding	-1.9674	2.73743	23.219	1.45e-06	5.24e-05		ALOXE3	coding	1.93879	-2.61416	7.62684	0.0057506	0.0204384
BHLHA9	coding	2.881	-2.64984	14.4916	0.000140788	0.00188727		ASAP3	coding	1.10247	4.90759	18.3855	1.8e-05	0.000500859		ALPI	coding	-4.33383	3.79406	54.1061	1.9e-13	1.07e-11
BHLHE40	coding	1.27853	7.81503	25.5254	4.37e-07	1.94e-05		ASB2	coding	2.43959	3.76373	27.8795	1.29e-07	5.84e-06		ALPK2	coding	1.82012	2.2434	23.8152	1.06e-06	1.06e-05
BICD1	coding	1.22527	2.69947	25.2974	4.91e-07	2.11e-05		ASB5	coding	6.87608	-0.519361	30.9252	2.68e-08	1.38e-06		ALPK3	coding	1.47221	4.15029	8.79875	0.00301436	0.0116979
BIRC5	coding	1.12121	4.85925	16.389	5.16e-05	0.000863853		ASGR1	coding	-5.86157	5.40039	126.679	2.18e-29	7.79e-27		ALPL	coding	3.3892	3.79573	79.0533	6.05e-19	7.04e-17
BIRC7	coding	1.58746	-0.165793	11.6427	0.000644544	0.00613091		ASGR2	coding	-7.90219	5.40688	172.928	1.7e-39	4.73e-36		AMBP	coding	9.58419	8.83786	172.362	2.26e-39	5.43e-36
BLK	coding	-1.95756	1.53292	20.0785	7.43e-06	0.000187689		ASPDH	coding	-8.18199	1.6476	97.2892	5.99e-23	1.14e-20		AMDHD1	coding	6.59483	3.88816	108.159	2.48e-25	5.69e-23
BMP2	coding	-1.24231	5.23078	19.1098	1.23e-05	0.000279826		ATCAY	coding	2.86568	-0.291696	17.2189	3.33e-05	0.000858653		AMELX	coding	2.39099	-2.25737	8.31692	0.00392775	0.0147128
BMP5	coding	-1.73077	2.51647	12.3116	0.000450159	0.00461469		ATF5	coding	-2.42419	6.35791	85.2423	2.64e-20	4.01e-18		AMER3	coding	-2.18301	-0.558732	11.2414	0.000799944	0.00366167
BMP6	coding	-1.25839	2.7945	12.9154	0.000325888	0.00362644		ATOH1	coding	1.67475	3.88293	9.16562	0.00246604	0.0317323		AMIGO2	coding	1.08571	4.46444	8.66345	0.00324656	0.0124816
BMP7	coding	1.96622	4.90626	12.6521	0.000375144	0.0040411		ATP13A4	coding	1.55621	2.76949	10.0199	0.00154857	0.0218618		AMN	coding	-2.30931	6.07411	33.5617	6.9e-09	1.26e-07
BMX	coding	-1.23129	1.91591	7.23391	0.00715394	0.0394244		ATP1A2	coding	2.74521	4.12796	18.1378	2.05e-05	0.000559301		AMOT	coding	1.0288	5.47965	11.2549	0.000794141	0.00363684
BNIP3	coding	1.24309	4.67644	9.98171	0.00158103	0.0122975		ATP2A3	coding	1.42112	8.23402	21.7559	3.1e-06	0.000104129		AMPD1	coding	-3.29986	1.56336	31.044	2.52e-08	3.96e-07
BOP1	coding	1.26836	6.27145	30.6365	3.11e-08	2.49e-06		ATP2B2	coding	-7.17478	2.68315	100.308	1.3e-23	2.6e-21		AMPH	coding	-2.03051	0.920104	33.5519	6.94e-09	1.27e-07
BRCA1	coding	1.14104	4.51923	23.8492	1.04e-06	3.93e-05		ATP2B3	coding	2.42383	-1.61547	11.1599	0.000835841	0.0132813		AMZ1	coding	2.40119	-0.396073	29.7108	5.02e-08	7.2e-07
BRCA2	coding	1.65523	3.42068	32.6288	1.12e-08	1.1e-06		AVPR1A	coding	-2.07195	2.60551	25.0911	5.47e-07	2.19e-05		ANG	coding	1.78687	5.91095	27.0107	2.02e-07	2.48e-06
BRIX1	coding	1.09357	5.13943	30.2966	3.71e-08	2.76e-06		AVPR2	coding	2.14321	-0.478001	28.5051	9.35e-08	4.33e-06		ANGPT2	coding	1.64533	3.13787	25.9471	3.51e-07	4.03e-06
BRSK2	coding	1.63538	2.07348	8.95318	0.00276987	0.0190379		AZGP1	coding	-2.92961	7.15304	35.2779	2.86e-09	1.71e-07		ANGPTL1	coding	-1.59852	3.13537	7.4278	0.00642237	0.0224476
BTBD16	coding	1.73971	-0.648894	14.2337	0.00016145	0.00210849		AZU1	coding	-1.9082	-2.63715	9.29197	0.00230161	0.0300609		ANGPTL3	coding	9.29665	4.90746	132.516	1.15e-30	4.63e-28
BTLA	coding	-1.28744	0.549295	12.9115	0.000326564	0.00363117		B3GALT5	coding	1.59531	5.15344	8.17761	0.00424107	0.0487723		ANGPTL4	coding	2.30023	3.85033	27.2093	1.83e-07	2.27e-06
BTNL3	coding	-1.3401	6.17116	7.00361	0.00813455	0.0434751		B3GAT1	coding	-2.15138	0.162682	25.2196	5.12e-07	2.05e-05		ANGPTL5	coding	-2.79303	-2.63116	14.1407	0.000169636	0.00093627
BTNL8	coding	-1.52694	5.62502	9.58212	0.00196481	0.01455		B3GNT6	coding	3.46209	5.84978	25.9017	3.59e-07	1.48e-05		ANGPTL6	coding	2.64833	0.99346	49.6546	1.83e-12	8.67e-11
BUB1	coding	1.24893	4.67422	19.541	9.85e-06	0.000231636		B3GNT7	coding	3.10765	8.0292	23.1431	1.5e-06	5.42e-05		ANGPTL7	coding	-4.32106	0.590905	27.395	1.66e-07	2.08e-06
BUB1B	coding	1.25539	4.55567	21.192	4.15e-06	0.000118606		B4GALNT2	coding	3.54135	5.03595	19.3741	1.07e-05	0.000320671		ANK2	coding	-2.76133	3.93305	38.8241	4.64e-10	1.2e-08
BYSL	coding	1.313	4.54585	43.4001	4.46e-11	1.46e-08		BAAT	coding	-7.55996	5.57217	94.5969	2.33e-22	4.19e-20		ANK3	coding	-1.47779	5.73918	43.0658	5.29e-11	1.78e-09
C10orf105	coding	-1.39986	-0.375433	17.4437	2.96e-05	0.000552089		BARX2	coding	1.69125	3.80621	14.8191	0.000118334	0.00256446		ANKDD1A	coding	-1.06202	1.28112	16.6413	4.52e-05	0.000291381
C10orf2	coding	1.08748	5.03018	28.9833	7.3e-08	4.63e-06		BBOX1	coding	-7.23495	0.900073	64.5471	9.43e-16	1.07e-13		ANKRD1	coding	3.73453	-1.07187	30.8342	2.81e-08	4.36e-07
C10orf55	coding	1.61261	-0.132824	23.3597	1.34e-06	4.79e-05		BCAS1	coding	1.80225	7.39398	15.7309	7.3e-05	0.00170118		ANKRD13B	coding	1.38734	3.55042	16.4823	4.91e-05	0.00031385
C11orf70	coding	1.29655	-0.977156	12.4321	0.000422012	0.00440748		BCHE	coding	-2.78505	3.79462	21.2892	3.95e-06	0.000129946		ANKRD20A1	coding	-1.85969	-1.11665	20.1825	7.04e-06	5.68e-05
C11orf82	coding	1.63232	2.34388	26.5149	2.62e-07	1.31e-05		BCO2	coding	-2.72943	1.77043	44.7492	2.24e-11	1.62e-09		ANKRD20A4	coding	-2.13987	-1.11001	17.9125	2.31e-05	0.000162292
C11orf84	coding	1.32098	4.30856	29.4497	5.74e-08	3.85e-06		BDKRB1	coding	1.35212	1.4654	14.0033	0.000182486	0.00365579		ANKRD33B	coding	-1.26099	2.5414	26.3109	2.91e-07	3.41e-06
C11orf86	coding	-2.115	3.01534	12.4156	0.000425758	0.00443697		BDKRB2	coding	1.02879	5.26946	19.9418	7.98e-06	0.000245356		ANKRD35	coding	-1.44728	1.22653	14.078	0.000175379	0.000964651
C11orf95	coding	1.13547	5.27653	26.0717	3.29e-07	1.57e-05		BDNF	coding	1.07366	-0.425365	11.9947	0.000533507	0.0091141		ANKRD53	coding	-1.19119	-1.19001	8.47904	0.00359261	0.0136181
C14orf105	coding	3.59555	0.580349	17.4419	2.96e-05	0.000552089		BEND5	coding	1.43317	0.214519	10.1133	0.00147199	0.0210509		ANKRD55	coding	1.62467	-1.4234	16.0833	6.06e-05	0.000377789
C14orf180	coding	-2.51361	-0.458721	16.8447	4.06e-05	0.000711523		BEND6	coding	1.33275	-0.151175	10.4268	0.00124201	0.0183995		ANKRD65	coding	-1.96735	0.877057	25.216	5.13e-07	5.61e-06
C15orf48	coding	-1.11074	8.1047	8.45083	0.00364876	0.0235227		BEST2	coding	2.95006	3.71042	13.8606	0.000196879	0.00391966		ANKRD9	coding	-1.14616	4.95412	24.4739	7.53e-07	7.88e-06
C16orf54	coding	-1.44256	2.44116	20.9259	4.77e-06	0.000133503		BHLHE22	coding	1.48817	1.09102	23.0558	1.57e-06	5.63e-05		ANKS1B	coding	-3.31447	-0.272389	27.0944	1.94e-07	2.39e-06
C16orf59	coding	1.39194	1.96844	21.1805	4.18e-06	0.000119083		BHMT	coding	-9.35148	6.06107	131.236	2.2e-30	8.94e-28		ANLN	coding	2.44834	5.43494	60.2537	8.34e-15	5.86e-13
C16orf74	coding	-1.22978	0.0779126	12.5707	0.000391846	0.00416164		BHMT2	coding	-5.10053	5.09476	62.6003	2.53e-15	2.75e-13		ANO1	coding	1.43508	5.41926	24.0854	9.22e-07	9.37e-06
C16orf89	coding	-1.32346	1.90088	7.12957	0.00758227	0.0411885		BMP10	coding	-5.83822	-1.38993	52.7832	3.72e-13	3.41e-11		ANO2	coding	-2.30447	-0.452133	47.8944	4.5e-12	1.97e-10
C17orf53	coding	1.19501	2.00955	19.3282	1.1e-05	0.000254779		BNC2	coding	1.94981	3.10015	23.7077	1.12e-06	4.16e-05		ANO3	coding	1.08502	-1.20883	6.15255	0.0131223	0.0410612
C17orf77	coding	2.83779	-0.164078	12.2116	0.000474922	0.00480713		BNIP3	coding	-1.15838	4.67644	8.73048	0.00312934	0.0386326		ANO4	coding	1.04194	-0.518743	7.48474	0.0062224	0.0218692
C17orf96	coding	2.87837	3.38671	57.2431	3.85e-14	5.06e-11		BOC	coding	2.92958	3.68779	40.4397	2.03e-10	1.36e-08		ANO5	coding	-2.44457	3.06302	26.9083	2.13e-07	2.6e-06
C19orf26	coding	2.01411	-0.288242	26.038	3.35e-07	1.58e-05		BTNL3	coding	1.92958	6.17116	14.0184	0.000181031	0.00363421		ANO7	coding	-2.99314	4.3027	35.7616	2.23e-09	4.73e-08
C19orf45	coding	1.78404	0.764049	17.4835	2.9e-05	0.000542588		BTNL8	coding	1.97079	5.62502	15.511	8.2e-05	0.00188045		ANPEP	coding	-2.37469	8.90451	16.6828	4.42e-05	0.000285778
C19orf59	coding	4.07303	0.898795	38.8526	4.57e-10	9.11e-08		C10orf10	coding	-1.69715	5.70825	21.1123	4.33e-06	0.000141704		ANTXR2	coding	-1.10757	6.88416	27.6419	1.46e-07	1.86e-06
C1orf105	coding	2.69794	-2.59223	10.4539	0.00122391	0.0100874		C10orf114	coding	-1.89181	0.468406	17.8065	2.45e-05	0.000652902		ANXA10	coding	6.39077	1.48497	29.8993	4.55e-08	6.63e-07
C1orf112	coding	1.21391	2.9947	25.4674	4.5e-07	1.98e-05		C11orf86	coding	1.73727	3.01534	8.53599	0.00348191	0.0418583		ANXA3	coding	1.39653	5.8726	30.9804	2.61e-08	4.08e-07
C1orf115	coding	-1.52902	6.73912	25.3188	4.86e-07	2.09e-05		C14orf105	coding	-4.41677	0.580349	28.4896	9.42e-08	4.35e-06		ANXA8L2	coding	5.04598	0.0821202	38.8322	4.62e-10	1.2e-08
C1orf173	coding	-1.79026	-1.34786	14.4256	0.000145803	0.00194368		C14orf132	coding	1.14686	3.74861	11.1808	0.000826465	0.0131894		ANXA9	coding	2.34325	2.35042	48.538	3.24e-12	1.46e-10
C1orf177	coding	-1.55312	-0.7849	14.6901	0.000126709	0.00174386		C14orf180	coding	-2.65126	-0.458721	18.6011	1.61e-05	0.000458133		AOC2	coding	1.17909	-0.935191	13.5361	0.000234015	0.00124452
C1orf186	coding	-1.32383	-0.0551422	12.1945	0.000479302	0.00484066		C15orf43	coding	-3.193	-2.89351	14.5135	0.000139158	0.00291938		AOC3	coding	-1.97644	6.10226	21.5929	3.37e-06	2.96e-05
C1QTNF7	coding	-1.62719	2.20996	14.8575	0.000115945	0.00162278		C15orf48	coding	1.21541	8.1047	10.0699	0.00150713	0.0214368		AOX1	coding	5.67456	7.39401	100.319	1.3e-23	2.45e-21
C1QTNF9B-AS1	coding	1.20586	-0.71201	11.5577	0.000674681	0.00635867		C15orf59	coding	1.8007	0.0558337	22.732	1.86e-06	6.59e-05		AP1S3	coding	1.20257	3.39854	18.4252	1.77e-05	0.000127904
C2	coding	1.34927	7.16315	15.3568	8.9e-05	0.00131658		C16orf89	coding	2.50069	1.90088	23.0886	1.55e-06	5.55e-05		AP3B2	coding	-2.80918	-0.0661281	34.801	3.65e-09	7.22e-08
C20orf144	coding	1.94605	-2.63398	9.5127	0.00204055	0.0149689		C17orf50	coding	1.67452	-2.37207	10.2227	0.00138725	0.0201079		APBB1	coding	-1.00909	3.82865	10.3281	0.00131019	0.00561888
C20orf195	coding	1.30176	-1.25247	6.7585	0.00933024	0.0481823		C19orf59	coding	-1.96548	0.898795	12.1323	0.000495558	0.008562		APC2	coding	-1.92238	0.590106	27.9199	1.26e-07	1.63e-06
C22orf43	coding	-1.07566	-1.65362	9.1158	0.00253411	0.0178302		C19orf80	coding	-8.7327	2.49975	117.787	1.93e-27	5.52e-25		APCS	coding	9.65527	6.42231	180.403	3.96e-41	1.63e-37
C2CD4A	coding	2.90562	2.83761	30.5938	3.18e-08	2.51e-06		C1orf162	coding	-1.05606	1.96362	14.6058	0.000132504	0.00280422		APLF	coding	1.17118	1.82971	19.9649	7.89e-06	6.29e-05
C2CD4B	coding	1.21113	1.8363	12.9258	0.000324089	0.0036106		C1orf168	coding	-4.49498	0.890973	63.1749	1.89e-15	2.08e-13		APLN	coding	2.1822	2.81354	23.9477	9.9e-07	9.99e-06
C2orf27A	coding	1.4724	-1.34247	10.6781	0.00108411	0.00915992		C1orf95	coding	3.44812	3.54059	30.2457	3.81e-08	1.91e-06		APLP1	coding	-2.37413	1.20701	36.6671	1.4e-09	3.14e-08
C2orf40	coding	-1.66674	1.12519	8.25684	0.00405988	0.0255434		C1QTNF3	coding	1.83597	2.58555	29.2636	6.32e-08	3.03e-06		APMAP	coding	1.18418	7.48038	34.3807	4.53e-09	8.74e-08
C2orf70	coding	1.89194	-0.177896	15.6541	7.6e-05	0.00117042		C1QTNF9	coding	2.63424	-0.855533	19.4685	1.02e-05	0.000306803		APOA1	coding	9.5805	9.45181	162.295	3.57e-37	4.91e-34
C2orf71	coding	-1.76939	-2.93756	8.29901	0.00396668	0.0250962		C1R	coding	-1.5285	8.75211	17.8046	2.45e-05	0.000652964		APOA2	coding	9.8248	8.12194	155.388	1.15e-35	1.04e-32
C2orf88	coding	-1.81442	5.75585	12.2816	0.000457438	0.00466942		C1RL	coding	-1.15559	5.96811	20.2058	6.95e-06	0.000215546		APOA4	coding	6.35391	1.28458	43.4325	4.39e-11	1.52e-09
C3orf67	coding	1.55111	0.98445	12.5052	0.000405817	0.00427544		C1S	coding	-1.61829	9.34095	18.5114	1.69e-05	0.000474134		APOA5	coding	9.53348	4.97494	141.627	1.17e-32	5.95e-30
C5orf20	coding	-1.00357	0.919146	8.11726	0.00438459	0.0271632		C2	coding	-1.47636	7.16315	18.2825	1.9e-05	0.000523471		APOB	coding	8.8896	8.56245	158.298	2.66e-36	2.65e-33
C5orf34	coding	1.23879	1.38445	19.3943	1.06e-05	0.000247694		C2CD4C	coding	1.54431	-0.278313	16.9326	3.87e-05	0.000977148		APOBEC1	coding	1.10202	1.22976	6.12966	0.0132932	0.0414927
C5orf38	coding	2.17487	-0.961753	7.33222	0.00677294	0.0378519		C2orf40	coding	1.83082	1.12519	9.6659	0.0018772	0.0254953		APOBEC2	coding	-1.32224	-2.11152	7.13022	0.00757954	0.0258449
C5orf46	coding	4.38168	-1.16302	28.9519	7.42e-08	4.69e-06		C2orf88	coding	1.46172	5.75585	8.12993	0.00435404	0.0497546		APOBEC3B	coding	-1.30016	3.1658	13.574	0.000229339	0.0012232
C6orf15	coding	6.06907	-0.0839297	31.0408	2.53e-08	2.14e-06		C3	coding	-3.79886	10.7909	56.3352	6.11e-14	6.13e-12		APOBEC3D	coding	-1.08373	2.09603	18.9709	1.33e-05	9.99e-05
C6orf165	coding	1.13669	-1.67805	7.45744	0.00631747	0.0359109		C3orf36	coding	1.70601	-0.704078	22.5845	2.01e-06	7.05e-05		APOBR	coding	-1.50492	7.61282	22.1133	2.57e-06	2.32e-05
C6orf223	coding	3.57751	5.31333	30.1694	3.96e-08	2.88e-06		C4B	coding	-2.94635	-2.30289	20.1578	7.13e-06	0.000220558		APOC1	coding	6.03855	8.10002	145.123	2.02e-33	1.19e-30
C6orf99	coding	1.34159	-1.92602	9.99737	0.00156764	0.0122131		C4BPA	coding	-5.29792	6.95161	65.1563	6.92e-16	8.03e-14		APOC2	coding	7.82833	7.11918	181.546	2.23e-41	1.42e-37
C7orf10	coding	-1.50943	2.27972	20.5957	5.67e-06	0.00015271		C4BPB	coding	-3.35159	4.46419	46.9272	7.37e-12	5.65e-10		APOC3	coding	9.48106	7.6913	157.874	3.3e-36	3.07e-33
C8G	coding	-1.64797	3.24595	13.7823	0.000205256	0.0025372		C5	coding	-5.21491	6.31767	98.7964	2.8e-23	5.39e-21		APOC4	coding	9.097	3.84295	123.227	1.24e-28	3.82e-26
C9orf116	coding	1.52068	0.0263675	19.1216	1.23e-05	0.00027855		C5orf46	coding	-1.94926	-1.16302	9.24504	0.00236134	0.0306581		APOD	coding	-1.99778	3.01985	28.583	8.98e-08	1.2e-06
C9orf117	coding	2.29548	-0.626035	29.2262	6.44e-08	4.21e-06		C5orf49	coding	-1.19187	-1.75364	9.61607	0.00192882	0.0260616		APOE	coding	2.83959	9.19112	59.8903	1e-14	6.98e-13
C9orf135	coding	-1.66091	-2.91048	8.15158	0.00430236	0.0267743		C6	coding	-7.75305	5.99697	161.348	5.74e-37	7.21e-34		APOF	coding	9.58434	4.89662	128.404	9.16e-30	3.25e-27
C9orf163	coding	1.18997	0.000936415	14.8145	0.000118622	0.00165065		C7	coding	-1.45163	6.28798	9.14963	0.00248768	0.0319538		APOH	coding	9.14902	8.55053	171.583	3.34e-39	7.42e-36
C9orf169	coding	1.70476	-0.706914	13.0188	0.000308385	0.00347286		C7orf76	coding	-5.34802	-2.4609	30.0307	4.25e-08	2.12e-06		APOL1	coding	1.22903	6.82405	16.2033	5.69e-05	0.00035754
C9orf43	coding	1.05435	-0.6398	12.3525	0.000440406	0.00454219		C8A	coding	-9.97978	6.03265	139.004	4.4e-32	2.23e-29		APOL5	coding	5.11309	-2.49649	32.5998	1.13e-08	1.96e-07
CA1	coding	-2.49846	8.90085	8.75565	0.00308645	0.0207529		C8B	coding	-9.86827	6.24231	151.322	8.91e-35	6.13e-32		APOLD1	coding	1.55809	4.71151	16.6842	4.41e-05	0.000285633
CA10	coding	-1.91247	-1.31916	24.4419	7.66e-07	3.04e-05		C8G	coding	-5.71255	3.24595	121.29	3.3e-28	1.03e-25		APOM	coding	5.20019	4.32902	118.553	1.31e-27	3.72e-25
CA12	coding	-1.42947	8.24824	13.3144	0.000263373	0.00306128		C8orf34	coding	1.31088	-1.92294	10.0044	0.00156165	0.0219849		APPL2	coding	-1.69535	6.77722	61.4896	4.45e-15	3.31e-13
CA2	coding	-2.08986	8.88694	13.067	0.00030054	0.00340604		C8orf46	coding	-2.37263	-0.91999	14.0214	0.000180737	0.00363083		AQP10	coding	-2.06566	-2.64798	15.7039	7.41e-05	0.000450378
CA4	coding	-2.2283	7.12375	9.84313	0.00170467	0.0130242		C9	coding	-9.87412	6.84331	157.961	3.16e-36	3.14e-33		AQP3	coding	1.30815	4.77982	18.641	1.58e-05	0.000116223
CA7	coding	-4.07846	5.79402	27.126	1.91e-07	1.01e-05		C9orf139	coding	-1.22699	-0.841735	12.7028	0.000365113	0.00659625		AQP4	coding	2.21716	-2.19374	8.32	0.00392109	0.0146916
CA9	coding	4.90057	4.45091	53.9216	2.09e-13	1.77e-10		CA10	coding	2.76231	-1.31916	28.8427	7.85e-08	3.72e-06		AQP5	coding	4.8317	-0.142255	21.313	3.9e-06	3.37e-05
CABYR	coding	1.18452	-0.449971	11.2447	0.000798519	0.00723286		CA14	coding	-2.27754	-0.804487	15.352	8.92e-05	0.00201534		AQP6	coding	1.37812	-1.6363	8.90701	0.00284079	0.0111184
CACNA1A	coding	-1.2572	1.3015	8.4952	0.00356085	0.0230796		CA4	coding	2.02231	7.12375	8.22562	0.0041303	0.0477908		AQP8	coding	-4.03579	7.79649	24.7949	6.38e-07	6.82e-06
CACNA1D	coding	1.21265	4.06661	22.5075	2.09e-06	6.83e-05		CA5A	coding	-7.67631	-0.484601	84.319	4.21e-20	6.34e-18		AQP9	coding	7.46785	5.55159	147.783	5.29e-34	3.47e-31
CACNG7	coding	-1.9205	-2.37743	8.96943	0.00274533	0.0189142		CACNA1A	coding	1.47258	1.3015	11.2385	0.000801166	0.0128507		AQPEP	coding	-2.63977	-0.840392	28.9614	7.38e-08	1.01e-06
CACNG8	coding	3.04808	0.0790846	41.0589	1.48e-10	3.74e-08		CACNA1B	coding	1.98176	-0.436128	11.1911	0.000821884	0.0131336		AR	coding	3.20013	3.65277	40.5553	1.91e-10	5.52e-09
CADPS	coding	1.69816	3.75748	23.4793	1.26e-06	4.57e-05		CACNA1C	coding	1.38911	4.48268	10.0516	0.00152213	0.0216288		AREG	coding	2.33763	2.98867	26.489	2.65e-07	3.15e-06
CALCA	coding	2.58354	-1.51307	11.2171	0.000810465	0.00730962		CACNA1F	coding	1.05343	0.515334	8.90622	0.002842	0.0356491		ARG1	coding	9.222	5.48966	143.991	3.57e-33	1.98e-30
CALHM1	coding	-1.52493	-2.30535	9.56187	0.00198661	0.0146701		CACNA1G	coding	2.48042	-0.781458	26.5203	2.61e-07	1.12e-05		ARHGAP20	coding	-1.64926	1.70111	19.9012	8.15e-06	6.49e-05
CALML3	coding	1.95521	-1.03221	11.2175	0.0008103	0.00730962		CACNA2D1	coding	1.32535	1.93015	10.5408	0.0011677	0.0174509		ARHGAP28	coding	-1.8568	1.35773	29.3375	6.08e-08	8.52e-07
CALU	coding	1.15792	7.29493	41.2589	1.33e-10	3.5e-08		CACNB2	coding	1.01067	2.86008	8.5623	0.00343196	0.0414488		ARHGAP29	coding	1.01833	4.27537	13.1143	0.000293046	0.00151305
CAMK2A	coding	-1.04561	-0.39066	9.08912	0.00257134	0.0180294		CACNG4	coding	-1.91596	1.40724	9.67599	0.00186692	0.0253796		ARHGAP36	coding	-2.63352	-2.08529	13.1047	0.000294562	0.00152033
CAMK2B	coding	-1.37566	0.354359	8.39415	0.00376431	0.0240529		CADM1	coding	-1.48472	4.06639	22.0906	2.6e-06	8.86e-05		ARHGAP40	coding	3.28598	-2.17819	12.5245	0.000401654	0.00200432
CAMK4	coding	-1.13658	0.955061	14.659	0.000128819	0.00176617		CADM3	coding	2.69843	3.82066	21.0218	4.54e-06	0.000147387		ARHGAP44	coding	-2.07942	5.85389	32.4718	1.21e-08	2.08e-07
CAMKV	coding	3.37311	0.399863	19.1119	1.23e-05	0.000279745		CALB2	coding	1.79702	2.30157	12.3613	0.000438317	0.00770278		ARHGEF19	coding	1.07857	3.74148	19.9937	7.77e-06	6.21e-05
CAPN13	coding	-1.4937	4.56413	11.1595	0.000836027	0.0074957		CALY	coding	3.39159	-0.862725	28.1239	1.14e-07	5.18e-06		ARHGEF37	coding	-1.34544	4.59485	25.1687	5.25e-07	5.73e-06
CAPNS2	coding	2.60821	-2.6883	10.2593	0.00136	0.010933		CAMK2A	coding	1.22858	-0.39066	10.9765	0.000922751	0.0144401		ARID3A	coding	2.09343	4.45611	41.558	1.14e-10	3.52e-09
CARD14	coding	1.08604	1.63861	7.82093	0.00516447	0.030914		CAMK2B	coding	-1.53145	0.354359	10.3157	0.001319	0.0192441		ARID3C	coding	3.81523	-1.431	32.5546	1.16e-08	2e-07
CASP7	coding	-1.02633	7.00623	22.4389	2.17e-06	6.97e-05		CAPN9	coding	1.64436	4.51486	10.4204	0.00124634	0.0184353		ARL14	coding	-1.99773	4.0249	35.4541	2.61e-09	5.42e-08
CATSPER1	coding	1.45738	-1.25281	9.81021	0.00173545	0.0132003		CARTPT	coding	5.6089	-0.162923	18.5155	1.69e-05	0.000473579		ARL5B	coding	1.18835	4.6572	29.0733	6.97e-08	9.63e-07
CATSPERG	coding	-1.36056	0.517551	15.489	8.3e-05	0.00125134		CASP12	coding	1.58403	-2.09985	9.3389	0.0022434	0.0294713		ARL9	coding	1.77378	-1.77879	9.79066	0.00175401	0.00727699
CAV3	coding	-2.1088	-2.71775	9.96795	0.00159289	0.0123664		CASP5	coding	1.83937	4.48981	15.6264	7.72e-05	0.00178203		ARMC4	coding	-2.1572	-0.939424	17.2245	3.32e-05	0.000222467
CBLN2	coding	-1.54958	0.714817	7.50852	0.00614078	0.0352533		CASQ2	coding	4.33882	3.3761	31.3306	2.18e-08	1.14e-06		ARMCX1	coding	-1.06707	3.27232	13.7385	0.000210104	0.00113163
CBX2	coding	2.37905	3.22463	33.8869	5.84e-09	6.83e-07		CATSPERB	coding	1.66166	-0.101466	14.4871	0.000141121	0.00295198		ARNTL2	coding	2.04878	3.98335	72.8617	1.39e-17	1.4e-15
CBX3	coding	1.14531	7.64115	36.0701	1.9e-09	2.76e-07		CAV1	coding	1.94613	5.9829	29.588	5.34e-08	2.62e-06		ARR3	coding	-2.15387	-2.31315	11.9814	0.000537335	0.00258321
CCBP2	coding	-1.20829	1.37158	13.2736	0.000269169	0.00311903		CBFA2T3	coding	1.10736	3.36965	16.5266	4.8e-05	0.00118142		ARRDC5	coding	-1.44038	-2.41729	9.30789	0.00228169	0.00916995
CCDC113	coding	1.57419	3.24517	36.1563	1.82e-09	2.68e-07		CBLN2	coding	1.98382	0.714817	11.7008	0.000624743	0.0104382		ARSA	coding	-1.07918	5.58472	39.9637	2.59e-10	7.23e-09
CCDC13	coding	-1.37965	-0.230307	14.1734	0.000166709	0.00215765		CBS	coding	-3.61161	4.92756	67.4322	2.18e-16	2.59e-14		ARSF	coding	3.74516	-2.08539	21.6582	3.26e-06	2.87e-05
CCDC148	coding	1.51408	-1.41405	11.2038	0.000816301	0.00735307		CCBP2	coding	-1.01815	1.37158	9.46337	0.00209615	0.0278664		ARSH	coding	2.08594	-2.60099	9.65894	0.00188432	0.00774645
CCDC150	coding	1.3405	0.932666	17.6119	2.71e-05	0.000514818		CCDC136	coding	1.56382	1.3973	13.3258	0.000261774	0.00498493		ART1	coding	-2.8785	-2.18336	9.15343	0.00248252	0.00989584
CCDC17	coding	-1.21818	-0.333598	17.7536	2.51e-05	0.000487175		CCDC177	coding	-2.81825	-2.85741	10.2037	0.00140162	0.0202957		ART4	coding	4.62194	0.593456	79.3496	5.2e-19	6.14e-17
CCDC19	coding	1.08529	-0.447479	8.47252	0.00360552	0.023296		CCDC178	coding	2.2917	-2.10176	14.7012	0.000125965	0.00270548		ARX	coding	-3.08315	0.249149	20.3501	6.45e-06	5.25e-05
CCDC68	coding	-1.47257	4.88699	21.7262	3.14e-06	9.48e-05		CCDC85A	coding	1.58692	1.25482	14.3363	0.000152892	0.00315933		AS3MT	coding	2.09155	2.73743	25.9312	3.54e-07	4.06e-06
CCDC78	coding	2.41737	0.120199	33.0589	8.94e-09	9.13e-07		CCDC89	coding	1.25137	-0.0920141	14.2173	0.000162865	0.00332028		ASAP3	coding	-1.77041	4.90759	45.8505	1.28e-11	5.04e-10
CCDC86	coding	1.14334	5.01283	31.7559	1.75e-08	1.56e-06		CCL11	coding	3.10359	3.12042	50.0991	1.46e-12	1.22e-10		ASB11	coding	-1.64333	-2.63834	8.9041	0.00284532	0.0111316
CCL20	coding	1.31302	5.55719	8.57986	0.00339902	0.0223517		CCL16	coding	-7.36761	2.33897	101.786	6.19e-24	1.28e-21		ASB2	coding	-3.32641	3.76373	48.2003	3.85e-12	1.7e-10
CCL23	coding	-1.90753	0.134346	20.3909	6.31e-06	0.000165785		CCL17	coding	-3.29693	-0.373371	23.2591	1.42e-06	5.14e-05		ASB5	coding	-6.77793	-0.519361	30.3061	3.69e-08	5.49e-07
CCL24	coding	1.11453	2.13648	7.68016	0.00558313	0.0327936		CCL18	coding	-1.45858	4.39523	10.0278	0.00154194	0.0218257		ASB9	coding	2.04384	2.66175	43.7094	3.81e-11	1.34e-09
CCL5	coding	-1.39903	5.24513	24.8509	6.19e-07	2.57e-05		CCL20	coding	1.2924	5.55719	8.32061	0.00391978	0.0461617		ASCL1	coding	-2.72995	-1.91826	21.5632	3.42e-06	3e-05
CCL7	coding	1.57348	-0.908538	10.6155	0.00112143	0.00939955		CCL26	coding	-1.48938	-0.842092	12.9221	0.000324731	0.0059724		ASCL2	coding	2.99241	6.23846	45.8415	1.28e-11	5.05e-10
CCNA2	coding	1.09998	4.96881	14.9889	0.000108146	0.00153369		CCL28	coding	2.01267	4.83695	21.9878	2.74e-06	9.29e-05		ASCL5	coding	3.50609	-1.26732	27.1573	1.88e-07	2.32e-06
CCNB1	coding	1.19719	5.74703	18.3399	1.85e-05	0.000383464		CCR10	coding	1.06691	0.955057	10.7008	0.00107091	0.0163339		ASGR1	coding	7.22701	5.40039	168.98	1.24e-38	2.38e-35
CCND1	coding	1.1758	7.46142	33.614	6.72e-09	7.35e-07		CCR3	coding	1.7229	-0.60398	15.0419	0.000105153	0.00231528		ASGR2	coding	7.83373	5.40688	170.623	5.41e-39	1.12e-35
CCNF	coding	1.20265	4.42432	21.3798	3.77e-06	0.00010954		CCRL1	coding	1.23249	0.888298	12.5451	0.000397248	0.00708814		ASIC1	coding	1.21288	3.10659	12.6902	0.000367573	0.00185216
CCNO	coding	2.05143	1.66288	19.0049	1.3e-05	0.000292504		CD14	coding	-1.42422	6.58919	24.7798	6.43e-07	2.53e-05		ASPDH	coding	7.02955	1.6476	80.0157	3.71e-19	4.43e-17
CCR10	coding	-1.0628	0.955057	11.2195	0.000809413	0.00730698		CD163	coding	-1.20168	6.62422	14.0423	0.000178742	0.00359825		ASPHD1	coding	1.86601	2.01367	32.3016	1.32e-08	2.25e-07
CCR2	coding	-1.07864	2.97002	10.8567	0.000984363	0.00849351		CD177	coding	2.23348	8.26455	8.20082	0.00418714	0.0483059		ASPM	coding	1.36999	4.5452	22.379	2.24e-06	2.05e-05
CCR8	coding	2.50353	-0.437598	30.5957	3.18e-08	2.51e-06		CD1B	coding	-1.52387	-0.952024	8.62136	0.00332243	0.0404631		ASPN	coding	1.40134	4.4232	15.1283	0.000100448	0.000589188
CCT6A	coding	1.126	8.02348	37.6022	8.67e-10	1.53e-07		CD209	coding	1.18089	4.09003	10.843	0.000991697	0.0153692		ASTN1	coding	-2.38449	-0.111149	19.2243	1.16e-05	8.88e-05
CD160	coding	-1.88202	0.549292	17.7933	2.46e-05	0.00048032		CD226	coding	-1.1546	1.2027	15.9427	6.53e-05	0.00154951		ASUN	coding	1.05881	4.6912	36.8793	1.26e-09	2.84e-08
CD163L1	coding	-2.08837	5.51085	30.3161	3.67e-08	2.76e-06		CD248	coding	1.09116	5.45324	11.4492	0.000715259	0.0116474		ASXL3	coding	-1.93817	0.463251	16.8605	4.02e-05	0.00026317
CD19	coding	-1.70481	1.74296	14.9574	0.000109966	0.00155416		CD302	coding	-1.50891	2.09942	19.2485	1.15e-05	0.000339666		ATAD2	coding	1.8412	5.4867	53.0009	3.33e-13	1.8e-11
CD1A	coding	1.55142	-0.303028	7.56864	0.00593927	0.0343628		CD34	coding	1.13244	5.1209	18.0882	2.11e-05	0.000571007		ATAD3C	coding	1.73589	1.64385	12.5125	0.000404229	0.00201508
CD200R1	coding	-1.15257	0.818096	11.1756	0.000828784	0.00744462		CD5L	coding	-9.14381	3.6925	155.734	9.68e-36	8.74e-33		ATAD5	coding	1.10883	2.45975	17.9558	2.26e-05	0.000159127
CD22	coding	-1.65131	3.01048	21.6747	3.23e-06	9.67e-05		CD79A	coding	1.24262	4.67473	10.5051	0.00119047	0.0177361		ATCAY	coding	-4.58435	-0.291696	38.8233	4.64e-10	1.2e-08
CD27	coding	-1.26397	3.44596	25.503	4.42e-07	1.95e-05		CD84	coding	-1.11173	4.20171	18.332	1.86e-05	0.000512301		ATF5	coding	2.49044	6.35791	89.4668	3.12e-21	4.35e-19
CD300E	coding	1.6686	2.16681	15.0494	0.000104731	0.00149776		CDC42EP5	coding	1.09968	6.54986	13.8719	0.0001957	0.00390157		ATG4D	coding	-1.04701	4.87427	38.4659	5.57e-10	1.4e-08
CD3E	coding	-1.0978	3.94145	15.4133	8.64e-05	0.00128632		CDH2	coding	-3.21274	3.77675	47.9472	4.38e-12	3.47e-10		ATG9B	coding	3.51159	1.45857	65.1747	6.85e-16	5.77e-14
CD3EAP	coding	1.54981	2.54306	36.9621	1.2e-09	1.92e-07		CDK15	coding	1.84966	-0.659461	22.0619	2.64e-06	8.98e-05		ATHL1	coding	1.18011	5.73332	15.5318	8.11e-05	0.000488674
CD44	coding	1.10364	7.78735	21.4031	3.72e-06	0.000108491		CDKL2	coding	1.63795	0.568761	13.8377	0.000199296	0.00395416		ATL1	coding	-1.16169	3.20245	23.5451	1.22e-06	1.2e-05
CD48	coding	-1.12806	4.24584	18.8261	1.43e-05	0.000314813		CDKN2B	coding	1.26176	6.63016	10.0157	0.00155213	0.0218828		ATOH1	coding	-2.32275	3.88293	16.8824	3.98e-05	0.000260799
CD55	coding	1.13263	6.78082	12.7919	0.000348125	0.00380501		CDO1	coding	-6.03998	4.02014	103.355	2.8e-24	6e-22		ATP11A	coding	1.99232	6.26507	70.5967	4.38e-17	4.21e-15
CD7	coding	-1.16254	2.89398	14.4407	0.000144639	0.00192994		CEACAM7	coding	2.63503	10.1435	17.9139	2.31e-05	0.000621688		ATP13A4	coding	-2.57011	2.76949	25.5577	4.29e-07	4.81e-06
CD79A	coding	-1.72696	4.67473	19.8528	8.36e-06	0.000206709		CEBPE	coding	1.81271	-0.308782	17.4858	2.89e-05	0.000758792		ATP13A5	coding	-1.85631	-2.90985	6.90608	0.00859031	0.0286729
CD79B	coding	-1.37561	2.94197	17.4567	2.94e-05	0.000548878		CECR2	coding	-1.90659	1.64806	14.8097	0.00011892	0.0025733		ATP1A2	coding	-4.28996	4.12796	38.5637	5.3e-10	1.34e-08
CD8A	coding	-1.32157	4.10749	17.9777	2.24e-05	0.000444153		CEND1	coding	1.86986	-0.359652	12.75	0.000356008	0.00645192		ATP1A3	coding	-2.02909	1.58384	22.6625	1.93e-06	1.81e-05
CD96	coding	-1.207	3.11738	15.6654	7.56e-05	0.0011653		CERS4	coding	-1.10403	3.02058	9.61948	0.00192525	0.0260377		ATP1B2	coding	-1.074	1.36422	7.74004	0.00540097	0.0193697
CDC14A	coding	-1.34441	3.86704	34.4001	4.49e-09	5.45e-07		CES1	coding	-4.6114	7.15731	63.627	1.5e-15	1.67e-13		ATP2A3	coding	-2.18899	8.23402	49.1906	2.32e-12	1.08e-10
CDC25A	coding	1.16966	4.01717	15.6469	7.63e-05	0.00117426		CES5A	coding	-4.35001	-2.12191	32.2701	1.34e-08	7.33e-07		ATP2B2	coding	5.77282	2.68315	74.5509	5.91e-18	6.19e-16
CDC25B	coding	1.43596	6.43541	27.4207	1.64e-07	8.97e-06		CETP	coding	-3.07667	1.84807	43.4497	4.35e-11	3.05e-09		ATP2B3	coding	-3.89348	-1.61547	26.5743	2.54e-07	3.02e-06
CDC45	coding	1.32156	3.61468	19.0472	1.28e-05	0.000287578		CFB	coding	-3.1213	9.25837	48.2737	3.71e-12	2.97e-10		ATP2C2	coding	-1.07941	6.89758	11.8815	0.000566948	0.00271159
CDC6	coding	1.60336	4.76231	36.9134	1.23e-09	1.95e-07		CFC1	coding	2.95087	-1.40961	11.5073	0.000693221	0.011346		ATP4B	coding	-2.41352	-2.99526	11.0564	0.00088382	0.00400248
CDCA3	coding	1.36082	3.60227	20.451	6.12e-06	0.00016199		CFD	coding	1.30885	6.29676	10.1608	0.00143456	0.0206075		ATP6V0D2	coding	-1.71508	1.62932	18.9467	1.34e-05	0.000100864
CDCA5	coding	1.49361	4.85421	27.6901	1.42e-07	7.97e-06		CFH	coding	-3.04687	7.9012	52.6122	4.06e-13	3.69e-11		ATP6V1C2	coding	1.95116	2.60012	31.996	1.54e-08	2.59e-07
CDCA7	coding	1.48297	6.79377	22.4977	2.1e-06	6.85e-05		CFHR1	coding	-8.63258	6.03268	124.732	5.82e-29	2e-26		ATP6V1G2	coding	-2.52135	0.122781	35.0051	3.29e-09	6.6e-08
CDH10	coding	-1.65028	-1.82578	7.40267	0.00651272	0.036746		CFHR2	coding	-9.72744	4.56356	122.081	2.22e-28	7.1e-26		ATP8A1	coding	-1.83984	5.97366	39.2195	3.79e-10	1.01e-08
CDH11	coding	1.40531	5.39696	28.8894	7.66e-08	4.8e-06		CFHR3	coding	-8.49425	4.76537	118.698	1.22e-27	3.56e-25		ATP8B1	coding	-1.70792	8.34804	38.1719	6.48e-10	1.6e-08
CDH16	coding	3.22479	1.49436	16.2271	5.62e-05	0.000921171		CFHR4	coding	-8.4315	1.95643	85.0009	2.98e-20	4.51e-18		AUNIP	coding	2.21218	1.42593	37.0397	1.16e-09	2.66e-08
CDH22	coding	-1.45682	-1.12885	7.70295	0.00551308	0.0324693		CFHR5	coding	-10.0837	3.79194	129.383	5.59e-30	2.13e-27		AURKA	coding	1.52161	5.22989	28.8322	7.89e-08	1.08e-06
CDH3	coding	4.02168	5.57406	49.9395	1.59e-12	1.02e-09		CFI	coding	-2.78838	6.22967	43.9432	3.38e-11	2.41e-09		AURKB	coding	1.17207	4.06778	16.2368	5.59e-05	0.000351802
CDH6	coding	1.35666	2.70397	23.537	1.23e-06	4.46e-05		CFP	coding	-1.91853	2.18616	29.3995	5.89e-08	2.84e-06		AVIL	coding	-1.46083	2.91942	21.8857	2.89e-06	2.58e-05
CDHR2	coding	-1.17437	6.44061	10.7322	0.0010529	0.00895379		CGNL1	coding	-1.93679	4.8463	43.2976	4.7e-11	3.29e-09		AVPR1A	coding	2.46827	2.60551	34.4738	4.32e-09	8.38e-08
CDHR5	coding	-1.15532	8.61212	11.1084	0.000859364	0.00765976		CHGA	coding	2.96922	7.60769	14.8814	0.000114483	0.002496		AVPR1B	coding	-3.73012	-2.00601	36.3119	1.68e-09	3.7e-08
CDK1	coding	1.53917	5.02559	26.718	2.35e-07	1.2e-05		CHGB	coding	3.97097	4.27921	30.438	3.45e-08	1.75e-06		AVPR2	coding	-1.92629	-0.478001	22.93	1.68e-06	1.6e-05
CDK3	coding	-1.1738	3.21447	28.3421	1.02e-07	6.05e-06		CHI3L1	coding	-2.68589	5.70893	24.5814	7.12e-07	2.77e-05		AXIN2	coding	1.40808	7.21129	17.8741	2.36e-05	0.000165044
CDK8	coding	1.31175	5.12608	16.3109	5.38e-05	0.000890401		CHL1	coding	2.75445	3.32315	24.8739	6.12e-07	2.42e-05		AZGP1	coding	5.05021	7.15304	86.0101	1.79e-20	2.34e-18
CDKL1	coding	-1.21606	1.63013	14.2294	0.000161825	0.00211052		CHN1	coding	1.63177	2.44362	29.4413	5.76e-08	2.8e-06		B3GALT1	coding	-3.31365	1.82076	20.4603	6.09e-06	4.99e-05
CDKN2A	coding	1.55026	1.44742	17.6449	2.66e-05	0.00050697		CHODL	coding	2.47039	0.532178	20.4942	5.98e-06	0.00018931		B3GALT2	coding	-1.0055	0.795451	7.38611	0.00657295	0.0228963
CDKN2B	coding	-1.69471	6.63016	17.667	2.63e-05	0.000502992		CHRD	coding	-1.79754	3.52761	26.8784	2.17e-07	9.4e-06		B3GALT4	coding	-1.44306	4.03806	37.6163	8.61e-10	2.05e-08
CDKN3	coding	1.16652	3.27959	15.2605	9.37e-05	0.00137058		CHRDL1	coding	2.775	4.70008	24.3032	8.23e-07	3.17e-05		B3GALT5	coding	-2.88016	5.15344	24.2909	8.28e-07	8.53e-06
CDR2L	coding	1.13158	3.80907	16.4226	5.07e-05	0.000853115		CHRDL2	coding	5.76081	4.27176	47.3436	5.96e-12	4.63e-10		B3GAT1	coding	1.76536	0.162682	17.3553	3.1e-05	0.000209406
CDT1	coding	1.10235	4.39332	16.0446	6.19e-05	0.000997319		CHRM1	coding	1.93584	0.586779	13.1473	0.000287936	0.00541178		B3GNT6	coding	-3.98721	5.84978	32.7242	1.06e-08	1.86e-07
CEACAM1	coding	-1.25573	8.56439	12.4296	0.000422577	0.00441019		CHRM2	coding	3.79569	0.941114	17.7794	2.48e-05	0.000660459		B3GNT7	coding	-3.86207	8.0292	33.3744	7.6e-09	1.38e-07
CEACAM3	coding	-1.60941	0.215848	16.0863	6.05e-05	0.000980537		CHRM4	coding	1.7396	-0.866316	10.4021	0.00125869	0.0185611		B3GNT8	coding	-1.38394	5.0291	25.8593	3.67e-07	4.19e-06
CEACAM4	coding	1.18617	-1.04935	8.86292	0.00291021	0.0197859		CHRNA1	coding	1.50251	0.84483	11.3632	0.000749136	0.0121442		B4GALNT2	coding	-5.16984	5.03595	35.4097	2.67e-09	5.53e-08
CEACAM6	coding	1.09071	9.55456	6.68185	0.00973997	0.0497468		CHRNA3	coding	4.0925	2.29321	49.1668	2.35e-12	1.91e-10		B4GALNT3	coding	-1.47294	6.72192	29.9111	4.52e-08	6.59e-07
CEACAM7	coding	-1.88066	10.1435	9.64666	0.00189696	0.0141776		CHRNA4	coding	-6.72192	0.752253	79.3498	5.2e-19	7.23e-17		B4GALNT4	coding	2.43316	3.61181	27.8311	1.32e-07	1.7e-06
CEBPB	coding	1.24385	5.60364	38.4693	5.56e-10	1.05e-07		CHRNA7	coding	2.36811	1.22015	22.386	2.23e-06	7.72e-05		BAAT	coding	9.04181	5.57217	118.903	1.1e-27	3.18e-25
CECR2	coding	1.37754	1.64806	7.7495	0.00537274	0.0317983		CHRNB2	coding	1.20201	-0.449898	8.6628	0.00324771	0.0398084		BAI1	coding	-1.63664	0.759909	31.7869	1.72e-08	2.84e-07
CEL	coding	3.63243	4.65494	34.0231	5.45e-09	6.42e-07		CHRNB4	coding	2.1543	-0.946465	13.6244	0.000223261	0.00435821		BAI3	coding	-2.0906	0.734123	19.8326	8.45e-06	6.69e-05
CELF4	coding	-1.48343	-0.761589	8.0839	0.00446601	0.027521		CHRNE	coding	-1.52523	-0.598924	13.0702	0.000300037	0.00560276		BAIAP2L2	coding	-1.19877	5.98246	17.0206	3.7e-05	0.000244549
CELSR1	coding	1.56908	4.98495	22.4827	2.12e-06	6.87e-05		CHST13	coding	-1.65106	1.98947	17.7301	2.55e-05	0.000675295		BANK1	coding	-1.91261	2.44264	26.5545	2.56e-07	3.05e-06
CELSR3	coding	1.92474	4.47708	33.6408	6.63e-09	7.32e-07		CHST4	coding	-2.6006	1.05694	8.85823	0.0029177	0.0364561		BARX2	coding	-2.68965	3.80621	34.9542	3.38e-09	6.74e-08
CENPA	coding	1.17043	2.73296	15.0129	0.000106781	0.0015188		CHST5	coding	1.57785	5.72137	8.67134	0.00323253	0.0396861		BBOX1	coding	7.3746	0.900073	65.0872	7.17e-16	6.01e-14
CENPF	coding	1.22915	6.0153	17.4368	2.97e-05	0.000553218		CHST6	coding	1.12681	1.61785	16.1701	5.79e-05	0.0013938		BCAR3	coding	-1.15391	4.91006	31.056	2.51e-08	3.94e-07
CENPI	coding	1.34933	1.7609	17.1792	3.4e-05	0.000619537		CHST8	coding	1.96404	-1.69974	11.6495	0.000642186	0.0106618		BCAS1	coding	-2.76313	7.39398	34.4459	4.38e-09	8.47e-08
CENPN	coding	1.14829	4.27014	30.9298	2.68e-08	2.21e-06		CHST9	coding	-3.96633	-0.434381	33.7215	6.36e-09	3.62e-07		BCAT1	coding	1.12214	3.84092	16.1403	5.88e-05	0.000367948
CENPP	coding	1.15019	1.34226	19.5115	1e-05	0.000234282		CIDEB	coding	-1.64919	4.89437	45.0939	1.88e-11	1.37e-09		BCHE	coding	1.63745	3.79462	7.99883	0.00468075	0.0171247
CENPW	coding	1.27468	3.85858	19.0081	1.3e-05	0.000292397		CILP	coding	1.54356	4.1828	12.5917	0.000387471	0.0069351		BCL2	coding	-1.38691	4.55977	31.2167	2.31e-08	3.66e-07
CEP55	coding	1.46558	4.62191	25.02	5.67e-07	2.38e-05		CITED4	coding	-1.28296	2.36511	9.93124	0.00162497	0.0226993		BCL2A1	coding	1.95152	2.39823	25.5564	4.3e-07	4.81e-06
CEP72	coding	1.57923	2.68871	33.3978	7.51e-09	7.98e-07		CLC	coding	2.46817	2.62082	22.8952	1.71e-06	6.09e-05		BCL2L14	coding	-1.18979	4.66511	16.7057	4.36e-05	0.00028291
CERCAM	coding	1.07925	4.95988	12.2949	0.000454206	0.00464443		CLCA1	coding	2.59435	9.93333	11.1465	0.000841911	0.0133486		BCL2L15	coding	-1.36951	6.04267	16.882	3.98e-05	0.000260804
CES3	coding	-1.4755	6.88231	16.6546	4.48e-05	0.00077196		CLCA2	coding	2.04528	0.0389435	8.5111	0.00352987	0.0422765		BCL6	coding	1.12382	4.82251	18.8694	1.4e-05	0.000104408
CFB	coding	1.59044	9.25837	14.0456	0.000178432	0.00227172		CLCNKB	coding	4.20334	0.22185	31.9735	1.56e-08	8.44e-07		BCMO1	coding	-1.14198	2.64277	13.2279	0.000275816	0.00143848
CFD	coding	-1.71886	6.29676	17.1541	3.45e-05	0.000625428		CLDN1	coding	-1.4971	6.31871	13.528	0.000235032	0.00453851		BCO2	coding	2.42117	1.77043	35.9938	1.98e-09	4.27e-08
CFI	coding	1.94554	6.22967	22.7033	1.89e-06	6.28e-05		CLDN10	coding	-2.50144	0.0507572	14.1213	0.000171395	0.003477		BDKRB1	coding	-2.21819	1.4654	36.1863	1.79e-09	3.91e-08
CGB5	coding	3.29552	-2.25589	9.55821	0.00199057	0.0146918		CLDN11	coding	-1.11822	2.04713	8.33223	0.00389479	0.0459423		BDKRB2	coding	-1.77874	5.26946	57.4595	3.45e-14	2.16e-12
CGREF1	coding	2.69599	3.75374	47.3353	5.98e-12	2.88e-09		CLDN14	coding	-2.47623	0.975834	16.2248	5.63e-05	0.00135986		BEAN1	coding	2.96967	-0.290633	31.9307	1.6e-08	2.66e-07
CHAD	coding	-1.49735	2.31809	10.315	0.00131951	0.0106802		CLDN18	coding	5.28598	1.69324	18.8596	1.41e-05	0.000406906		BEND4	coding	-2.15686	-0.307907	33.2878	7.95e-09	1.43e-07
CHAF1B	coding	1.15481	3.3851	20.8881	4.87e-06	0.00013577		CLEC12A	coding	-1.20023	1.05042	12.4738	0.00041269	0.00729608		BEND5	coding	-2.29931	0.214519	25.0547	5.57e-07	6.04e-06
CHAT	coding	-2.57247	-1.36752	11.8758	0.000568685	0.00556321		CLEC1B	coding	-8.48001	0.554621	96.3601	9.58e-23	1.76e-20		BEST2	coding	-3.88708	3.71042	22.1184	2.56e-06	2.31e-05
CHD5	coding	-1.15587	0.222951	9.37679	0.0021975	0.0158823		CLEC4C	coding	-1.78129	-2.29035	8.76787	0.00306583	0.0379459		BEST4	coding	-4.0688	5.77561	30.567	3.23e-08	4.91e-07
CHEK1	coding	1.11604	4.41236	25.8557	3.68e-07	1.69e-05		CLEC4G	coding	-3.10688	2.25847	21.541	3.46e-06	0.000114867		BFSP1	coding	1.69067	1.07478	22.2191	2.43e-06	2.21e-05
CHI3L1	coding	1.79248	5.70893	11.6573	0.000639527	0.00609524		CLEC4M	coding	-6.69602	1.70532	62.9885	2.08e-15	2.28e-13		BFSP2	coding	-1.74613	-2.06042	14.2873	0.000156917	0.000873584
CHODL	coding	-1.35357	0.532178	6.92003	0.00852354	0.045006		CLIP3	coding	1.39105	3.92594	13.5909	0.000227284	0.00441249		BGLAP	coding	-3.7661	-1.28102	24.3349	8.1e-07	8.37e-06
CHP2	coding	-1.93421	7.7376	11.426	0.000724249	0.00668651		CLMP	coding	2.6996	3.00404	31.9065	1.62e-08	8.67e-07		BGN	coding	3.68839	7.7256	82.0001	1.36e-19	1.66e-17
CHPF	coding	1.20521	6.89809	24.0286	9.49e-07	3.65e-05		CLU	coding	-2.65645	8.7452	27.7497	1.38e-07	6.2e-06		BHLHA15	coding	-1.34867	1.16711	14.7079	0.000125523	0.000717612
CHRDL2	coding	3.62688	4.27176	23.0099	1.61e-06	5.52e-05		CLVS2	coding	2.49162	-2.20111	13.2135	0.00027794	0.00525122		BHLHA9	coding	4.00761	-2.64984	26.3373	2.87e-07	3.37e-06
CHRNA6	coding	1.50251	-2.34062	7.4846	0.00622289	0.0355481		CMA1	coding	2.38383	0.116515	16.8613	4.02e-05	0.00101105		BHLHE22	coding	-1.14904	1.09102	13.7908	0.000204339	0.00110513
CHSY3	coding	1.68179	1.43444	34.9979	3.3e-09	4.28e-07		CMTM5	coding	2.3456	-1.34591	12.9251	0.000324203	0.0059724		BHLHE40	coding	1.9954	7.81503	59.6416	1.14e-14	7.85e-13
CIDEC	coding	-1.9741	1.70211	16.3533	5.26e-05	0.00087621		CNDP1	coding	-5.06875	0.959204	59.8016	1.05e-14	1.1e-12		BHLHE41	coding	-1.40299	4.65446	31.1275	2.42e-08	3.82e-07
CILP2	coding	3.19857	0.697029	41.4337	1.22e-10	3.26e-08		CNGA3	coding	3.66824	0.548278	26.1084	3.23e-07	1.35e-05		BHMT	coding	9.0165	6.06107	125.104	4.83e-29	1.57e-26
CIRH1A	coding	1.05878	5.56734	43.8857	3.48e-11	1.23e-08		CNIH3	coding	1.13492	0.448887	9.6809	0.00186193	0.0253476		BHMT2	coding	4.97523	5.09476	60.2333	8.43e-15	5.91e-13
CITED1	coding	1.60007	-0.531403	7.84744	0.00508928	0.0305399		CNN1	coding	3.41271	7.21463	25.5068	4.41e-07	1.79e-05		BICD1	coding	1.03497	2.69947	18.1317	2.06e-05	0.000146676
CITED2	coding	-1.00589	6.14162	21.1923	4.15e-06	0.000118606		CNNM1	coding	1.56	0.311714	14.8416	0.000116925	0.00253965		BIRC5	coding	1.31473	4.85925	22.3376	2.29e-06	2.09e-05
CKAP2	coding	1.53225	5.33554	33.6702	6.53e-09	7.29e-07		CNR1	coding	2.65377	1.47196	20.2188	6.91e-06	0.000214323		BIRC7	coding	2.62684	-0.165793	30.6951	3.02e-08	4.64e-07
CKAP2L	coding	1.48732	3.31649	25.518	4.38e-07	1.94e-05		CNTN2	coding	2.29914	0.593094	14.0849	0.000174742	0.00353251		BLK	coding	-2.45818	1.53292	30.3602	3.59e-08	5.37e-07
CKB	coding	-1.6617	9.79098	15.133	0.000100194	0.0014472		COL12A1	coding	2.32082	6.96538	52.8515	3.6e-13	3.31e-11		BMP10	coding	6.40917	-1.38993	56.6627	5.17e-14	3.19e-12
CKLF-CMTM1	coding	1.83298	-2.73297	10.3502	0.00129462	0.0105349		COL15A1	coding	1.15336	6.31901	13.2623	0.00027079	0.00513968		BMP2	coding	-1.66031	5.23078	33.3643	7.64e-09	1.38e-07
CKM	coding	-2.23712	-0.925054	7.31018	0.00685652	0.0381934		COL24A1	coding	2.50237	1.50098	31.2051	2.32e-08	1.21e-06		BMP3	coding	-3.70893	4.70447	20.9146	4.8e-06	4.05e-05
CKMT2	coding	3.83679	3.46782	28.545	9.15e-08	5.58e-06		COL26A1	coding	-2.7396	-0.899961	25.2539	5.03e-07	2.02e-05		BMP5	coding	-2.64105	2.51647	26.7963	2.26e-07	2.73e-06
CKS2	coding	1.45072	5.68263	33.7107	6.39e-09	7.22e-07		COL28A1	coding	1.31482	2.52116	10.6962	0.00107354	0.0163654		BMP6	coding	-1.90485	2.7945	28.4354	9.69e-08	1.29e-06
CLC	coding	1.2896	2.62082	6.75051	0.00937211	0.0483553		COL4A5	coding	1.37719	3.21024	15.05	0.000104701	0.00230887		BMP7	coding	2.56548	4.90626	20.613	5.62e-06	4.66e-05
CLCA4	coding	-3.15009	8.86405	13.7248	0.00021164	0.00259172		COL4A6	coding	2.43326	2.24277	20.7363	5.27e-06	0.000169366		BMP8B	coding	-1.00955	3.54098	17.5554	2.79e-05	0.000191028
CLCN1	coding	1.76507	-0.931877	9.57671	0.00197061	0.0145817		COL6A1	coding	1.0992	8.73927	13.0018	0.00031119	0.0057737		BMPER	coding	1.4688	2.3367	10.0777	0.00150072	0.00633629
CLCN4	coding	1.28953	3.16547	14.2042	0.000164007	0.00213032		COL6A2	coding	1.21226	9.08127	15.8751	6.77e-05	0.00159565		BMX	coding	-2.45028	1.91591	26.3927	2.79e-07	3.29e-06
CLCNKA	coding	-1.49024	-1.54517	7.5147	0.00611974	0.0351815		COL6A5	coding	1.89049	-0.507446	10.746	0.00104505	0.0160071		BNC2	coding	-1.95249	3.10015	23.7501	1.1e-06	1.09e-05
CLDN1	coding	4.12121	6.31871	82.5861	1.01e-19	5.84e-16		COL7A1	coding	1.64748	4.93648	27.4585	1.6e-07	7.12e-06		BNIP3	coding	2.40148	4.67644	34.6811	3.88e-09	7.61e-08
CLDN10	coding	2.07523	0.0507572	9.31526	0.00227253	0.0163306		COL9A1	coding	2.93451	2.11397	44.5717	2.45e-11	1.77e-09		BOC	coding	-2.55201	3.68779	31.6164	1.88e-08	3.06e-07
CLDN14	coding	2.88595	0.975834	19.9806	7.82e-06	0.000194826		COL9A2	coding	1.29048	4.221	17.8592	2.38e-05	0.000636999		BOK	coding	1.35276	5.49178	22.5018	2.1e-06	1.94e-05
CLDN16	coding	2.84959	-0.749132	28.5108	9.32e-08	5.64e-06		COLEC10	coding	-5.37646	2.19837	144.482	2.79e-33	1.7e-30		BOP1	coding	1.6079	6.27145	48.3735	3.52e-12	1.57e-10
CLDN18	coding	6.31929	1.69324	24.4669	7.56e-07	3.02e-05		COLEC11	coding	-4.86326	4.05109	142.974	5.95e-33	3.37e-30		BPI	coding	1.51413	-1.89367	8.88771	0.00287096	0.0112152
CLDN19	coding	-1.93561	-2.56639	6.91902	0.00852837	0.0450151		COX6A2	coding	-3.7051	-2.71121	24.4786	7.51e-07	2.92e-05		BRCA1	coding	1.09382	4.51923	21.9476	2.8e-06	2.5e-05
CLDN2	coding	3.5402	5.96924	21.5008	3.54e-06	0.000103941		COX6B2	coding	2.09652	2.01772	18.9636	1.33e-05	0.00038917		BRCA2	coding	1.57192	3.42068	29.5323	5.5e-08	7.82e-07
CLDN23	coding	-1.75973	5.98094	27.2038	1.83e-07	9.8e-06		CP	coding	-6.27141	8.21947	107.482	3.49e-25	8.26e-23		BRIX1	coding	1.29524	5.13943	42.1307	8.54e-11	2.7e-09
CLDN6	coding	3.11722	-1.98867	12.9999	0.0003115	0.00349868		CPA3	coding	2.16914	4.21629	40.5656	1.9e-10	1.28e-08		BRSK1	coding	-1.08349	1.47479	9.91243	0.00164166	0.00686116
CLDN9	coding	1.49489	0.542535	12.455	0.000416868	0.0043648		CPB2	coding	-9.99206	5.26101	129.76	4.62e-30	1.78e-27		BRSK2	coding	1.72724	2.07348	9.92314	0.00163214	0.00682826
CLEC10A	coding	-1.10213	3.46881	8.92093	0.0028192	0.019308		CPEB1	coding	2.23811	0.553749	19.7238	8.95e-06	0.000271144		BSG	coding	-1.09146	9.63252	28.591	8.94e-08	1.2e-06
CLEC17A	coding	-1.4006	-0.110491	9.93571	0.00162103	0.0125545		CPN1	coding	-5.49595	3.13851	45.8195	1.3e-11	9.7e-10		BTBD11	coding	1.31522	1.40822	11.8461	0.000577828	0.00275942
CLEC3B	coding	-1.59392	4.98768	14.8507	0.000116366	0.0016271		CPN2	coding	-9.06495	4.25277	136.066	1.93e-31	9.19e-29		BTBD16	coding	2.61255	-0.648894	31.3058	2.2e-08	3.52e-07
CLEC4D	coding	2.0001	-1.75661	8.36582	0.00382344	0.0243552		CPS1	coding	-6.64945	7.75251	89.6368	2.86e-21	4.7e-19		BTBD3	coding	-1.0475	5.88645	28.7932	8.05e-08	1.09e-06
CLEC4E	coding	1.53895	0.630169	9.37818	0.00219584	0.0158742		CPXM1	coding	1.48287	3.86005	17.1237	3.5e-05	0.000894549		BTC	coding	-1.00129	2.38318	13.5532	0.000231897	0.00123482
CLEC5A	coding	4.0932	1.70291	58.9321	1.63e-14	2.48e-11		CPZ	coding	1.01094	3.61024	8.52275	0.00350733	0.0421113		BTLA	coding	-1.21206	0.549295	11.4713	0.000706796	0.00327841
CLEC9A	coding	-1.81673	-0.70201	29.8376	4.7e-08	3.31e-06		CR2	coding	1.70293	3.08219	9.7847	0.0017597	0.024228		BTNL3	coding	-3.26967	6.17116	36.2003	1.78e-09	3.89e-08
CLECL1	coding	-1.39231	-0.0561705	19.5528	9.79e-06	0.00023082		CRABP1	coding	2.03373	-0.331359	16.456	4.98e-05	0.00121901		BTNL8	coding	-3.49774	5.62502	43.1796	4.99e-11	1.69e-09
CLIC5	coding	-1.18285	6.8849	14.2806	0.000157483	0.00206884		CREB3L1	coding	1.63396	6.87991	30.0301	4.25e-08	2.12e-06		BUB1	coding	1.3448	4.67422	22.5506	2.05e-06	1.9e-05
CLSPN	coding	1.14827	3.65945	13.3387	0.000259985	0.00302963		CREB3L3	coding	-6.32458	5.63998	92.2328	7.71e-22	1.31e-19		BUB1B	coding	1.17593	4.55567	18.6508	1.57e-05	0.000115684
CMA1	coding	-1.40603	0.116515	6.71823	0.0095432	0.0490279		CRHBP	coding	-6.85855	3.64925	153.671	2.73e-35	2.28e-32		BYSL	coding	1.52321	4.54585	57.8048	2.89e-14	1.84e-12
CMBL	coding	-1.10648	7.03328	13.1095	0.000293803	0.00333755		CRISPLD1	coding	1.29379	1.38664	12.6107	0.000383542	0.0068733		BZRAP1	coding	1.03679	5.17843	6.57904	0.0103187	0.0335003
CMSS1	coding	1.29148	4.20839	34.4872	4.29e-09	5.27e-07		CRMP1	coding	1.38248	2.22328	18.9936	1.31e-05	0.00038388		C10orf10	coding	2.51638	5.70825	43.7847	3.67e-11	1.29e-09
CMTM5	coding	-1.70642	-1.34591	8.38842	0.0037762	0.02411		CRP	coding	-8.71215	8.35502	182.421	1.44e-41	5.18e-38		C10orf114	coding	2.77728	0.468406	35.1816	3e-09	6.08e-08
CNGB1	coding	-2.34186	-0.727009	21.2344	4.06e-06	0.000116355		CRYAA	coding	-7.20875	-0.41412	75.101	4.47e-18	5.87e-16		C10orf2	coding	1.27862	5.03018	39.7333	2.91e-10	8.06e-09
CNIH3	coding	1.87905	0.448887	24.7601	6.49e-07	2.67e-05		CRYAB	coding	1.93094	3.45416	18.6942	1.53e-05	0.000437949		C10orf54	coding	-1.33783	5.81181	43.9829	3.31e-11	1.18e-09
CNN2	coding	1.10477	7.07264	27.9765	1.23e-07	7e-06		CRYBA2	coding	2.03553	0.0452123	10.3191	0.00131661	0.0192189		C10orf55	coding	1.20389	-0.132824	12.9134	0.000326244	0.00166423
CNNM2	coding	-1.11179	4.93196	30.4344	3.45e-08	2.64e-06		CRYBA4	coding	1.69945	-2.58924	10.162	0.00143362	0.0206041		C10orf99	coding	-2.13947	6.98597	20.1817	7.04e-06	5.68e-05
CNNM4	coding	-1.0451	7.34678	18.3565	1.83e-05	0.000380991		CSAD	coding	-1.08647	3.98835	23.981	9.73e-07	3.69e-05		C11orf53	coding	-1.1646	0.0255765	5.84472	0.0156238	0.0475847
CNR2	coding	-1.73793	-0.78019	17.4427	2.96e-05	0.000552089		CSDC2	coding	2.66502	1.02492	23.8281	1.05e-06	3.95e-05		C11orf82	coding	1.79471	2.34388	31.7582	1.75e-08	2.88e-07
CNTD2	coding	3.74755	0.637257	41.565	1.14e-10	3.12e-08		CSF3	coding	4.2813	-0.403416	40.0248	2.51e-10	1.66e-08		C11orf84	coding	1.36812	4.30856	31.4983	2e-08	3.23e-07
CNTN1	coding	-1.77792	2.1362	11.5948	0.000661382	0.00626837		CSPG4	coding	1.23646	5.09199	8.30023	0.00396401	0.0464976		C11orf86	coding	-3.85228	3.01534	35.4933	2.56e-09	5.32e-08
CNTN2	coding	-1.65054	0.593094	7.8151	0.00518115	0.0310075		CSTA	coding	-1.48268	1.78758	18.2101	1.98e-05	0.000540669		C11orf87	coding	-2.13714	-3.05109	9.4863	0.00207011	0.00840971
CNTN4	coding	-1.13198	2.80781	12.3876	0.0004322	0.00448148		CTF1	coding	1.58943	0.448256	14.5832	0.000134106	0.00282984		C11orf91	coding	1.97392	-2.91156	7.82526	0.00515211	0.0186136
CNTN5	coding	-1.50308	-2.1655	8.09712	0.00443357	0.0273727		CTH	coding	-1.6635	3.8507	22.8889	1.72e-06	6.11e-05		C11orf93	coding	-1.3512	2.05612	10.4438	0.00123062	0.00533225
COL10A1	coding	6.51938	3.58729	71.6466	2.57e-17	8.26e-14		CTSG	coding	2.7338	2.79403	29.3904	5.92e-08	2.85e-06		C11orf95	coding	1.17036	5.27653	27.6436	1.46e-07	1.86e-06
COL11A1	coding	5.4438	4.62338	87.3146	9.26e-21	6.68e-17		CTSK	coding	1.9329	5.8945	51.9966	5.56e-13	4.94e-11		C14orf105	coding	8.01233	0.580349	63.5033	1.6e-15	1.28e-13
COL12A1	coding	2.0331	6.96538	41.4065	1.24e-10	3.28e-08		CUX2	coding	-6.1465	2.46625	81.4137	1.83e-19	2.61e-17		C14orf132	coding	-1.60223	3.74861	21.3451	3.84e-06	3.32e-05
COL15A1	coding	1.36508	6.31901	18.3875	1.8e-05	0.000376603		CXCL14	coding	1.92661	7.01766	19.8775	8.26e-06	0.000252672		C14orf159	coding	-1.11925	5.47603	33.8569	5.93e-09	1.11e-07
COL18A1	coding	1.37618	8.30388	19.1389	1.22e-05	0.000276525		CXCL5	coding	3.07872	3.08876	24.6742	6.79e-07	2.66e-05		C15orf38	coding	-1.00897	4.26907	34.548	4.16e-09	8.11e-08
COL19A1	coding	-1.95636	0.217611	13.1417	0.000288796	0.00329139		CXCL6	coding	-2.1325	2.25813	19.3074	1.11e-05	0.000330037		C15orf38-AP3S2	coding	-1.192	-0.275775	17.7394	2.53e-05	0.00017558
COL1A1	coding	3.04378	10.938	55.2876	1.04e-13	1e-10		CXorf36	coding	1.12486	3.47728	16.3539	5.25e-05	0.00128321		C15orf43	coding	3.6839	-2.89351	18.4485	1.75e-05	0.000126543
COL1A2	coding	2.13379	10.3994	40.8271	1.66e-10	4.07e-08		CYB5A	coding	-1.79904	6.67751	46.3774	9.75e-12	7.41e-10		C15orf48	coding	-2.32615	8.1047	34.4466	4.38e-09	8.47e-08
COL22A1	coding	1.9197	1.06896	16.5755	4.68e-05	0.000798205		CYBRD1	coding	1.03382	6.2942	13.1393	0.00028916	0.00542772		C15orf59	coding	-2.14155	0.0558337	31.6972	1.8e-08	2.95e-07
COL27A1	coding	1.37799	5.1019	20.5489	5.81e-06	0.000155332		CYP11A1	coding	-2.03442	-0.469765	22.5164	2.08e-06	7.26e-05		C16orf54	coding	-1.11782	2.44116	12.7527	0.000355489	0.00179723
COL3A1	coding	1.99706	10.9206	34.118	5.19e-09	6.14e-07		CYP17A1	coding	-2.8084	-2.52861	16.7644	4.23e-05	0.0010594		C16orf55	coding	1.13319	2.92813	22.034	2.68e-06	2.41e-05
COL4A1	coding	2.13339	8.9878	37.585	8.75e-10	1.53e-07		CYP1A1	coding	-6.63517	0.730164	35.4762	2.58e-09	1.56e-07		C16orf59	coding	1.44863	1.96844	22.8552	1.75e-06	1.66e-05
COL4A2	coding	1.3293	9.02828	15.8945	6.7e-05	0.00105839		CYP1A2	coding	-9.47325	3.89047	92.6617	6.2e-22	1.07e-19		C16orf62	coding	-1.14445	5.08053	23.8115	1.06e-06	1.06e-05
COL4A3	coding	-1.23459	0.929906	10.4481	0.00122773	0.0101073		CYP1B1	coding	-2.37165	3.97542	34.807	3.64e-09	2.14e-07		C16orf74	coding	-1.46295	0.0779126	17.3815	3.06e-05	0.000206871
COL5A1	coding	1.76455	7.92508	35.5483	2.49e-09	3.39e-07		CYP21A2	coding	-2.44381	0.580515	16.49	4.89e-05	0.00120034		C16orf89	coding	-3.82415	1.90088	48.5789	3.17e-12	1.43e-10
COL5A2	coding	1.99762	7.5778	49.302	2.19e-12	1.33e-09		CYP26A1	coding	-4.50212	0.728282	27.0854	1.95e-07	8.51e-06		C17orf50	coding	-2.00695	-2.37207	14.8677	0.000115318	0.000666131
COL5A3	coding	1.16435	4.82888	14.7278	0.000124203	0.00171264		CYP26B1	coding	1.94714	2.04309	32.1209	1.45e-08	7.85e-07		C17orf53	coding	1.46312	2.00955	28.6822	8.53e-08	1.15e-06
COL6A3	coding	1.59949	8.86195	23.0328	1.59e-06	5.48e-05		CYP27A1	coding	-2.29856	6.5069	50.8809	9.81e-13	8.54e-11		C17orf96	coding	3.40227	3.38671	76.5806	2.11e-18	2.37e-16
COL6A6	coding	3.44168	-0.387392	23.3405	1.36e-06	4.83e-05		CYP27C1	coding	1.80535	-0.559647	22.1411	2.53e-06	8.65e-05		C19orf26	coding	1.65612	-0.288242	17.5824	2.75e-05	0.000188737
COL7A1	coding	1.83683	4.93648	33.7149	6.38e-09	7.22e-07		CYP2A6	coding	-9.91795	6.2505	95.5502	1.44e-22	2.62e-20		C19orf45	coding	1.58119	0.764049	13.8057	0.000202725	0.00109731
COL8A1	coding	2.77227	4.06086	49.2877	2.21e-12	1.33e-09		CYP2A7	coding	-8.16111	2.81485	65.4325	6.01e-16	7.01e-14		C19orf48	coding	1.11111	5.63099	28.7998	8.03e-08	1.09e-06
COL9A1	coding	1.85703	2.11397	19.5134	9.99e-06	0.000234232		CYP2B6	coding	-2.00171	5.71023	17.421	2.99e-05	0.000780847		C19orf59	coding	6.03852	0.898795	74.2097	7.02e-18	7.25e-16
COL9A3	coding	1.2691	4.16406	7.31878	0.00682378	0.0380625		CYP2C18	coding	-2.15938	3.86531	17.8843	2.35e-05	0.000630849		C19orf80	coding	7.97641	2.49975	105.728	8.46e-25	1.8e-22
COMP	coding	5.59568	3.80313	40.4261	2.04e-10	4.8e-08		CYP2C19	coding	-2.6003	0.638534	15.1161	0.000101099	0.00223454		C19orf81	coding	2.16005	-2.18308	7.01203	0.00809639	0.0272915
CORIN	coding	2.86592	-0.310226	33.6157	6.71e-09	7.35e-07		CYP2C8	coding	-8.76014	5.89368	174.099	9.42e-40	3.02e-36		C1orf105	coding	2.57675	-2.59223	9.44857	0.00211313	0.00856762
CORO2B	coding	-1.19098	1.39122	10.987	0.000917517	0.00803433		CYP2C9	coding	-7.75088	6.17782	104.535	1.54e-24	3.43e-22		C1orf106	coding	-1.02623	7.55353	14.7261	0.000124313	0.000711261
CPA4	coding	4.17709	-1.36654	30.8564	2.78e-08	2.27e-06		CYP2D6	coding	-5.51583	5.4398	133.27	7.89e-31	3.45e-28		C1orf112	coding	1.42962	2.9947	34.9875	3.32e-09	6.65e-08
CPAMD8	coding	-1.40676	-0.144006	11.2449	0.000798416	0.00723286		CYP2E1	coding	-9.4645	8.71353	207.842	4.06e-47	1.17e-42		C1orf115	coding	-1.39837	6.73912	21.3219	3.88e-06	3.35e-05
CPB1	coding	-2.54039	0.594496	8.38527	0.00378274	0.0241387		CYP39A1	coding	-1.18251	3.67357	18.3907	1.8e-05	0.000500859		C1orf162	coding	1.22765	1.96362	19.4894	1.01e-05	7.84e-05
CPLX3	coding	-1.46662	-2.3422	7.92577	0.00487356	0.0295313		CYP3A4	coding	-7.968	7.01856	114.071	1.26e-26	3.39e-24		C1orf168	coding	3.23818	0.890973	37.223	1.05e-09	2.44e-08
CPM	coding	-1.26259	5.92961	14.5578	0.000135922	0.00183997		CYP3A43	coding	-5.52743	-1.27274	42.9464	5.63e-11	3.93e-09		C1orf177	coding	-1.74489	-0.7849	17.9653	2.25e-05	0.000158473
CPN1	coding	2.75266	3.13851	13.9534	0.000187395	0.0023681		CYP3A5	coding	-1.01674	6.46815	8.96649	0.00274976	0.0347181		C1orf186	coding	-2.02892	-0.0551422	26.4561	2.7e-07	3.19e-06
CPNE1	coding	1.23214	7.19085	24.9531	5.87e-07	2.45e-05		CYP3A7	coding	-5.09271	0.0014689	61.794	3.81e-15	4.11e-13		C1orf21	coding	-1.31808	6.45672	38.6522	5.06e-10	1.3e-08
CPNE5	coding	-1.28623	3.51244	25.1354	5.34e-07	2.25e-05		CYP3A7-CYP3AP1	coding	-4.03823	-2.65617	20.3892	6.32e-06	0.000198615		C1orf210	coding	-1.26907	5.39732	15.3452	8.95e-05	0.000532486
CPNE7	coding	3.52736	3.91204	37.4892	9.19e-10	1.58e-07		CYP4A11	coding	-9.98705	6.20234	160.872	7.3e-37	8.78e-34		C1orf233	coding	1.05487	2.45119	9.79646	0.00174848	0.00725718
CPNE8	coding	-1.22476	3.92301	18.2043	1.98e-05	0.000403669		CYP4A22	coding	-9.91378	2.71358	117.276	2.5e-27	6.95e-25		C1orf95	coding	-3.39327	3.54059	29.429	5.8e-08	8.19e-07
CPS1	coding	1.83678	7.75251	10.4296	0.00124009	0.0101714		CYP4F11	coding	-1.29063	4.22853	10.1304	0.00145847	0.0208783		C1QL1	coding	-1.31782	0.424399	12.2695	0.000460424	0.00225551
CPXM1	coding	2.47916	3.86005	44.6118	2.4e-11	8.68e-09		CYP4F2	coding	-2.50448	4.24708	29.7914	4.81e-08	2.38e-06		C1QTNF1	coding	1.08702	5.33022	20.4142	6.24e-06	5.09e-05
CPZ	coding	1.22202	3.61024	12.329	0.000445986	0.00458167		CYP4F22	coding	-3.32233	-0.140022	53.8935	2.12e-13	2e-11		C1QTNF2	coding	-1.84922	0.89005	36.2898	1.7e-09	3.73e-08
CR2	coding	-2.17517	3.08219	15.5961	7.84e-05	0.00119667		CYP4F3	coding	-2.19107	4.44908	32.2791	1.34e-08	7.31e-07		C1QTNF3	coding	-2.17519	2.58555	40.2242	2.26e-10	6.44e-09
CRABP1	coding	-1.28533	-0.331359	7.53825	0.00604028	0.0348286		CYP4F8	coding	-2.30345	-2.30517	9.09998	0.00255612	0.0326731		C1QTNF4	coding	-1.35776	-1.65848	7.44259	0.0063698	0.0222881
CRABP2	coding	1.85207	2.26551	12.5929	0.000387211	0.00412606		CYP7A1	coding	-8.35938	0.600503	57.1481	4.04e-14	4.1e-12		C1QTNF7	coding	-2.37069	2.20996	29.8739	4.61e-08	6.7e-07
CREB3L3	coding	-2.65875	5.63998	22.7943	1.8e-06	6.06e-05		CYP7B1	coding	-1.16629	1.65704	10.1262	0.00146176	0.020915		C1QTNF9	coding	-2.04744	-0.855533	11.9902	0.000534799	0.00257274
CREG2	coding	1.9779	-1.28454	9.89979	0.00165297	0.0127336		CYP8B1	coding	-8.54635	4.63227	149.335	2.42e-34	1.59e-31		C1R	coding	2.07006	8.75211	31.5603	1.93e-08	3.15e-07
CRISPLD1	coding	1.09964	1.38664	9.15255	0.00248371	0.0175684		CYTL1	coding	1.15558	0.00778329	10.8041	0.00101273	0.0156197		C1RL	coding	1.12115	5.96811	19.0425	1.28e-05	9.65e-05
CRTAM	coding	-1.01779	0.179052	9.12197	0.00252558	0.0177949		DAO	coding	-3.78997	2.15102	34.8055	3.64e-09	2.14e-07		C1S	coding	2.02736	9.34095	28.306	1.04e-07	1.37e-06
CRYBB3	coding	-1.31339	-2.25551	8.69894	0.00318396	0.0212814		DARC	coding	3.38294	3.47465	47.7116	4.94e-12	3.89e-10		C2	coding	2.82562	7.16315	60.8522	6.15e-15	4.49e-13
CSE1L	coding	1.38424	6.75053	48.3826	3.51e-12	1.88e-09		DAZL	coding	2.12075	-2.46886	10.8581	0.000983628	0.0152605		C20orf144	coding	2.49497	-2.63398	16.5961	4.62e-05	0.000297546
CSF2	coding	2.74757	-1.38265	16.1745	5.78e-05	0.000940669		DBH	coding	-4.8837	1.40578	96.6253	8.38e-23	1.56e-20		C20orf195	coding	1.41937	-1.25247	7.92297	0.0048811	0.0177857
CSF3	coding	3.61022	-0.403416	30.4297	3.46e-08	2.64e-06		DCAF12L2	coding	3.63396	-2.0272	26.7815	2.28e-07	9.85e-06		C22orf31	coding	-1.85009	-2.57858	10.6606	0.00109443	0.00482693
CSF3R	coding	1.0368	3.74462	10.7109	0.00106504	0.00903312		DCAF4L1	coding	-1.15348	-1.66993	8.3001	0.00396428	0.0464976		C22orf43	coding	-1.1028	-1.65362	9.32228	0.00226384	0.00911051
CSMD2	coding	2.05666	0.522621	19.7846	8.67e-06	0.000212246		DCDC2	coding	-2.00304	1.94317	16.3325	5.31e-05	0.00129559		C2CD2L	coding	-1.02171	5.32617	42.6199	6.65e-11	2.16e-09
CST1	coding	3.69802	4.26583	19.851	8.37e-06	0.000206709		DCDC5	coding	-2.75113	-1.7846	10.5892	0.0011375	0.017079		C2CD4A	coding	2.81253	2.83761	28.8841	7.68e-08	1.05e-06
CST2	coding	4.35848	-0.431137	35.8159	2.17e-09	3.06e-07		DCHS2	coding	1.5654	0.509607	9.15273	0.00248347	0.0319139		C2orf27A	coding	1.79269	-1.34247	15.9024	6.67e-05	0.000411066
CST4	coding	3.31422	-2.70916	13.3883	0.000253193	0.00296965		DCLK1	coding	1.23147	2.67834	10.6782	0.00108407	0.0164911		C2orf40	coding	-3.49756	1.12519	31.2753	2.24e-08	3.57e-07
CST6	coding	2.27537	-0.782012	10.2158	0.00139245	0.0111489		DCSTAMP	coding	-1.90695	-0.915195	13.2429	0.000273619	0.00517975		C2orf62	coding	1.19759	-2.15638	8.34275	0.0038723	0.0145277
CTHRC1	coding	3.96173	4.55039	78.4723	8.11e-19	3.35e-15		DCXR	coding	-1.64938	6.04125	38.5283	5.4e-10	3.46e-08		C2orf70	coding	2.22302	-0.177896	21.2997	3.93e-06	3.38e-05
CTNNA2	coding	-1.45052	0.448684	8.00749	0.00465843	0.0284509		DDR2	coding	1.69846	3.88635	23.8935	1.02e-06	3.83e-05		C2orf71	coding	-3.09156	-2.93756	19.5551	9.77e-06	7.6e-05
CTNND2	coding	-1.55053	0.359736	12.7595	0.000354204	0.00386122		DEFB1	coding	-1.40067	3.33158	8.75334	0.00309035	0.0382166		C2orf88	coding	-3.27614	5.75585	35.6994	2.3e-09	4.86e-08
CTPS1	coding	1.33017	5.26213	25.3435	4.8e-07	2.07e-05		DEFB132	coding	-2.89336	-2.85991	9.66319	0.00187996	0.0255131		C2orf91	coding	1.77569	-2.58082	7.82358	0.00515689	0.0186215
CTSL2	coding	1.48142	3.77695	13.8319	0.000199912	0.00249139		DEPDC7	coding	-1.07891	3.15121	12.7336	0.000359152	0.00650481		C3	coding	4.55733	10.7909	75.4482	3.75e-18	4.06e-16
CTSW	coding	-1.56467	2.33529	18.7724	1.47e-05	0.000321023		DES	coding	6.29166	9.24231	45.2147	1.77e-11	1.3e-09		C3orf55	coding	-1.20129	-1.56998	6.26067	0.0123448	0.0389957
CWH43	coding	-2.09776	4.51766	9.23153	0.00237883	0.0169636		DGAT2	coding	-1.2481	5.10415	16.5446	4.75e-05	0.00117227		C3orf67	coding	1.30827	0.98445	8.95203	0.00277161	0.0108889
CXCL1	coding	2.36926	5.35702	26.4177	2.75e-07	1.37e-05		DGCR6	coding	-1.15629	1.40927	11.9867	0.00053582	0.00914821		C3orf70	coding	-1.37104	3.87019	14.443	0.000144462	0.000813653
CXCL10	coding	1.42612	4.11068	8.73252	0.00312584	0.020965		DGKB	coding	2.98003	-0.541224	20.2762	6.7e-06	0.000208654		C4B	coding	2.77022	-2.30289	17.5795	2.76e-05	0.000188934
CXCL11	coding	2.28315	2.77054	16.6217	4.56e-05	0.000781774		DHCR24	coding	-1.1285	8.43601	18.8291	1.43e-05	0.000411781		C4BPA	coding	6.32859	6.95161	84.3099	4.23e-20	5.43e-18
CXCL13	coding	-1.61741	3.55637	8.80663	0.00300138	0.0203182		DHODH	coding	-2.06807	4.27466	49.5754	1.91e-12	1.58e-10		C4BPB	coding	4.35372	4.46419	71.9794	2.17e-17	2.12e-15
CXCL17	coding	3.58044	0.789777	10.4249	0.00124328	0.0101875		DHRS2	coding	-2.51082	1.54475	22.5473	2.05e-06	7.15e-05		C4orf19	coding	-1.57923	5.36156	28.466	9.54e-08	1.27e-06
CXCL2	coding	2.22567	4.38631	25.7245	3.94e-07	1.79e-05		DHRS7C	coding	2.37503	-1.29752	12.9994	0.000311598	0.00577386		C5	coding	6.02408	6.31767	121.929	2.39e-28	7.28e-26
CXCL3	coding	2.16793	4.5589	23.9248	1e-06	3.8e-05		DHRS9	coding	1.82449	5.25161	13.0804	0.0002984	0.0055758		C5AR1	coding	1.56051	3.55966	27.6066	1.49e-07	1.89e-06
CXCL5	coding	4.23545	3.08876	41.9122	9.55e-11	2.75e-08		DIO1	coding	-7.88379	2.04652	105.795	8.18e-25	1.86e-22		C5orf30	coding	-1.40483	5.31444	33.8328	6.01e-09	1.12e-07
CXCL6	coding	2.11338	2.25813	18.4398	1.75e-05	0.000367879		DIO2	coding	2.51574	2.62469	33.6605	6.56e-09	3.72e-07		C5orf34	coding	1.27736	1.38445	20.5371	5.85e-06	4.82e-05
CXCR1	coding	1.94245	0.387529	16.7981	4.16e-05	0.000725254		DIRAS1	coding	1.94654	1.48375	21.2024	4.13e-06	0.000135505		C5orf46	coding	6.33094	-1.16302	55.8266	7.92e-14	4.71e-12
CXCR2	coding	1.67061	1.28527	15.3329	9.01e-05	0.00133047		DISP2	coding	1.11033	2.9262	11.1704	0.000831106	0.0132354		C5orf48	coding	-1.30473	-2.37683	6.66402	0.00983788	0.0322182
CXCR5	coding	-1.58248	1.40701	13.4309	0.000247514	0.00292159		DIXDC1	coding	1.03251	4.45555	12.4837	0.000410525	0.00726225		C5orf49	coding	1.34972	-1.75364	11.5328	0.000683778	0.00318802
CYP24A1	coding	4.30574	-0.633639	26.9906	2.04e-07	1.06e-05		DKK3	coding	1.29643	5.92215	21.135	4.28e-06	0.000140197		C5orf52	coding	-1.23298	-1.61122	8.66172	0.00324963	0.0124901
CYP27B1	coding	1.46827	1.56346	20.6491	5.52e-06	0.00014935		DLK1	coding	-4.09704	-2.46656	19.8863	8.22e-06	0.000252043		C6	coding	7.24738	5.99697	147.423	6.34e-34	3.98e-31
CYP2B6	coding	1.57649	5.71023	11.0747	0.000875155	0.00776219		DMBT1	coding	1.97227	7.74327	9.83951	0.00170803	0.0236536		C6orf1	coding	1.06093	3.747	18.1219	2.07e-05	0.000147326
CYP2D6	coding	-1.07957	5.4398	7.2602	0.00704996	0.0390152		DMGDH	coding	-6.62653	4.41429	103.886	2.14e-24	4.65e-22		C6orf15	coding	6.33363	-0.0839297	33.0369	9.04e-09	1.61e-07
CYP2W1	coding	2.16285	5.38983	12.9289	0.000323547	0.00360595		DMRTA1	coding	-2.27549	0.952867	19.7736	8.72e-06	0.000264811		C6orf223	coding	4.48745	5.31333	43.5883	4.05e-11	1.41e-09
CYP3A4	coding	-2.53415	7.01856	18.8401	1.42e-05	0.000313467		DNAH11	coding	-2.0569	-1.21533	12.796	0.00034737	0.00632713		C7orf69	coding	2.86159	-2.92115	15.3601	8.88e-05	0.000528641
CYP4F12	coding	-1.12071	4.7999	18.7925	1.46e-05	0.000318708		DNAJC5B	coding	-1.94051	0.175358	26.3677	2.82e-07	1.2e-05		C7orf76	coding	5.34802	-2.4609	28.5223	9.26e-08	1.24e-06
CYP4F3	coding	1.06727	4.44908	8.11163	0.00439821	0.0272301		DNALI1	coding	-1.1527	3.16445	10.0681	0.00150855	0.0214464		C8A	coding	9.81147	6.03265	135.835	2.17e-31	9.55e-29
CYP4X1	coding	1.66799	2.2271	15.4248	8.59e-05	0.00128176		DNASE1L3	coding	-2.05728	4.32073	20.8366	5e-06	0.00016108		C8B	coding	10.0033	6.24231	153.473	3.02e-35	2.49e-32
DAB1	coding	1.12155	-1.36157	7.40449	0.00650611	0.036729		DNER	coding	2.65688	0.3043	20.945	4.73e-06	0.000152904		C8G	coding	4.06459	3.24595	72.4722	1.69e-17	1.68e-15
DACH1	coding	1.76977	4.68969	20.0265	7.64e-06	0.000191355		DOC2B	coding	1.47255	0.856508	12.3827	0.000433334	0.00762838		C8orf34	coding	-1.06826	-1.92294	6.23128	0.0125513	0.0395615
DAO	coding	-2.71727	2.15102	19.5889	9.6e-06	0.000227639		DPP6	coding	3.25034	1.41276	17.4975	2.88e-05	0.000755532		C8orf46	coding	1.79166	-0.91999	8.2956	0.00397412	0.0148595
DBNDD1	coding	1.86622	3.59063	32.5417	1.17e-08	1.14e-06		DPPA4	coding	-2.34113	-2.73982	9.8211	0.00172521	0.0238344		C9	coding	9.22804	6.84331	145.21	1.93e-33	1.16e-30
DCAF13	coding	1.21116	5.80235	36.9021	1.24e-09	1.95e-07		DPY19L2	coding	2.25383	-0.0823314	28.7527	8.22e-08	3.87e-06		C9orf116	coding	1.469	0.0263675	17.801	2.45e-05	0.000170479
DCLK3	coding	1.47313	-0.114067	15.6327	7.69e-05	0.0011806		DPYS	coding	-7.60971	4.44624	83.5385	6.25e-20	9.3e-18		C9orf117	coding	2.11873	-0.626035	24.636	6.92e-07	7.33e-06
DCSTAMP	coding	2.59531	-0.915195	18.2223	1.97e-05	0.000400864		DPYSL5	coding	2.4371	-1.01829	14.7552	0.000122407	0.00264084		C9orf135	coding	-1.80032	-2.91048	9.02607	0.00266155	0.0105181
DDIT4	coding	1.35904	6.85547	15.2107	9.62e-05	0.00139872		DSCAML1	coding	1.57741	1.43269	8.76891	0.00306409	0.0379459		C9orf139	coding	1.08921	-0.841735	10.0165	0.00155144	0.00652563
DDN	coding	3.6669	1.06389	46.6664	8.42e-12	3.8e-09		DSG1	coding	-3.44962	0.78067	35.3671	2.73e-09	1.65e-07		C9orf24	coding	-1.37761	0.0178461	10.9135	0.000954655	0.00428098
DDX21	coding	1.31528	7.39187	35.0855	3.16e-09	4.14e-07		DTHD1	coding	-1.5675	-0.865391	10.146	0.00144614	0.0207325		C9orf43	coding	1.35334	-0.6398	20.3325	6.51e-06	5.3e-05
DDX60	coding	-1.02868	5.84133	19.5883	9.61e-06	0.000227639		DTX1	coding	-1.8378	3.02203	30.5587	3.24e-08	1.66e-06		CA1	coding	-3.45712	8.90085	15.4447	8.5e-05	0.00050864
DEFA6	coding	2.75766	3.05872	8.7726	0.00305789	0.02062		DUOX1	coding	1.29832	1.37101	8.64159	0.00328574	0.0401423		CA10	coding	-4.67478	-1.31916	90.3848	1.96e-21	2.79e-19
DERL3	coding	-1.21665	4.58534	14.5165	0.000138934	0.00187113		DUOX2	coding	2.74605	6.65918	22.0252	2.69e-06	9.13e-05		CA12	coding	-2.20687	8.24824	30.2097	3.88e-08	5.74e-07
DGAT2	coding	1.92786	5.10415	37.7401	8.08e-10	1.43e-07		DUOXA2	coding	2.54384	3.96205	13.6267	0.000222996	0.00435821		CA2	coding	-3.20466	8.88694	28.0877	1.16e-07	1.51e-06
DHCR7	coding	1.21323	6.28169	23.9432	9.92e-07	3.78e-05		DUSP26	coding	1.46902	0.162219	9.90159	0.00165136	0.0229679		CA4	coding	-4.25061	7.12375	30.0177	4.28e-08	6.28e-07
DHDH	coding	1.29519	-0.755281	9.75402	0.00178931	0.0135313		EBF1	coding	1.18039	2.23125	16.7048	4.37e-05	0.00108752		CA5A	coding	6.90497	-0.484601	73.1996	1.17e-17	1.19e-15
DHRS11	coding	-1.59957	6.43638	24.525	7.34e-07	2.95e-05		EBF2	coding	1.54351	-0.0496315	8.55199	0.00345144	0.0416466		CA7	coding	-3.96586	5.79402	25.9278	3.54e-07	4.06e-06
DHRS2	coding	2.08394	1.54475	15.3146	9.1e-05	0.00133933		EBF3	coding	3.42779	0.126856	50.925	9.6e-13	8.38e-11		CA9	coding	5.91479	4.45091	71.4467	2.85e-17	2.75e-15
DHRS7C	coding	-3.14506	-1.29752	34.4003	4.49e-09	5.45e-07		ECHDC2	coding	-1.00246	5.21693	18.5164	1.68e-05	0.000473579		CABYR	coding	1.15109	-0.449971	10.5513	0.00116106	0.00507808
DIAPH3	coding	1.71911	3.77886	26.3773	2.81e-07	1.38e-05		ECHDC3	coding	-2.80037	3.2562	25.3711	4.73e-07	1.92e-05		CACNA1A	coding	-2.72978	1.3015	35.8801	2.1e-09	4.48e-08
DIO2	coding	1.62734	2.62469	15.0099	0.000106946	0.00152041		ECM2	coding	-1.03116	3.27297	10.1707	0.00142692	0.0205283		CACNA1B	coding	-3.08382	-0.436128	25.4202	4.61e-07	5.12e-06
DIRAS2	coding	-1.39625	-0.606195	11.0982	0.000864098	0.0076918		EDIL3	coding	1.05782	5.23197	10.6509	0.00110018	0.0166572		CACNA1D	coding	1.10579	4.06661	18.7752	1.47e-05	0.000108937
DISP2	coding	-1.48109	2.9262	19.8897	8.2e-06	0.000203429		EFCAB12	coding	-1.26525	-1.49515	10.2578	0.00136109	0.0197684		CACNA1F	coding	-1.44033	0.515334	16.4965	4.87e-05	0.000311849
DKC1	coding	1.15063	7.0441	35.0172	3.27e-09	4.25e-07		EFCAB5	coding	1.13151	0.171225	10.111	0.00147387	0.021055		CACNA1G	coding	-2.1742	-0.781458	20.4219	6.21e-06	5.07e-05
DKK2	coding	2.58566	1.68127	14.626	0.000131096	0.00179144		EFCC1	coding	1.65431	2.36851	40.3174	2.16e-10	1.44e-08		CACNA2D2	coding	-1.34984	2.62874	12.6973	0.000366184	0.00184678
DLEU7	coding	2.01974	-0.582599	28.2532	1.06e-07	6.26e-06		EFHC2	coding	1.96644	-0.183975	21.0867	4.39e-06	0.000143287		CACNB1	coding	-1.22269	3.42689	24.6587	6.84e-07	7.26e-06
DLGAP5	coding	1.08358	4.17279	15.4322	8.55e-05	0.00127801		EFHD1	coding	-1.7751	2.85307	22.3047	2.33e-06	8.02e-05		CACNB2	coding	-1.30523	2.86008	14.1079	0.000172618	0.000950552
DMBT1	coding	1.63285	7.74327	6.8906	0.00866502	0.0455367		EFNA5	coding	1.31736	2.38509	12.7812	0.000350116	0.00637313		CACNG2	coding	-2.82088	-3.06003	8.19565	0.0041991	0.0156078
DMBX1	coding	3.40481	-1.27975	18.3059	1.88e-05	0.000388551		EFS	coding	1.21991	2.58517	14.6601	0.000128741	0.00274066		CACNG4	coding	3.22751	1.40724	24.5823	7.12e-07	7.52e-06
DMKN	coding	1.41705	2.58317	8.80639	0.00300178	0.0203182		EHD2	coding	1.17897	5.81031	13.7696	0.000206658	0.00407788		CACNG6	coding	-1.77668	-2.76551	8.97489	0.00273715	0.0107785
DMRT3	coding	3.50175	-2.05796	10.6873	0.00107873	0.00911716		EHHADH	coding	-1.56662	5.93068	27.6648	1.44e-07	6.45e-06		CACNG7	coding	-4.16034	-2.37743	30.387	3.54e-08	5.31e-07
DMRTA1	coding	-1.58949	0.952867	10.0334	0.00153725	0.0120314		ELAVL3	coding	2.45653	-1.15569	14.0547	0.000177574	0.00358223		CACNG8	coding	3.25856	0.0790846	46.3658	9.81e-12	4.03e-10
DMRTA2	coding	3.94957	-0.444472	13.2139	0.000277887	0.00318935		ELAVL4	coding	1.93696	-0.264399	15.7926	7.07e-05	0.00166		CAD	coding	1.15905	6.21722	49.5511	1.93e-12	9.08e-11
DNA2	coding	1.14889	2.91954	16.9713	3.79e-05	0.000675468		ELFN1	coding	-1.26287	2.33036	14.2643	0.000158851	0.00325223		CADM2	coding	-2.77231	0.410906	18.8263	1.43e-05	0.000106545
DNAAF3	coding	1.06673	0.0213512	7.02758	0.00802638	0.0430418		ELOVL2	coding	-3.8806	1.70062	46.2397	1.05e-11	7.93e-10		CADM3	coding	-4.04642	3.82066	41.9666	9.28e-11	2.9e-09
DNAH14	coding	1.09276	1.84748	22.4507	2.16e-06	6.94e-05		ELOVL4	coding	1.16765	0.138099	12.3222	0.000447602	0.00784132		CADPS	coding	1.58905	3.75748	20.6704	5.46e-06	4.53e-05
DNAH17	coding	1.45371	0.735193	20.6439	5.53e-06	0.000149613		EMILIN3	coding	1.46223	0.355372	11.7159	0.000619699	0.0103779		CALB2	coding	-2.77264	2.30157	27.4818	1.59e-07	2e-06
DNAH2	coding	1.67466	1.32126	21.1153	4.32e-06	0.00012248		EN2	coding	-2.11825	-0.960324	9.68929	0.00185345	0.0252648		CALCA	coding	3.17334	-1.51307	16.3291	5.32e-05	0.000337199
DNAH5	coding	2.2705	0.423632	20.4567	6.1e-06	0.000161659		ENO3	coding	-2.18474	2.1618	49.3516	2.14e-12	1.76e-10		CALHM1	coding	-1.49561	-2.30535	8.94348	0.00278462	0.0109276
DNAH9	coding	-1.39429	-0.81022	11.3414	0.000757991	0.00692499		ENOX1	coding	1.55387	0.81093	13.6057	0.0002255	0.00438965		CALHM3	coding	2.36329	-2.08807	6.659	0.00986563	0.0322904
DNASE1L3	coding	-1.80757	4.32073	16.3512	5.26e-05	0.000876492		ENPEP	coding	-1.59746	3.76444	24.4418	7.66e-07	2.97e-05		CALML3	coding	2.24894	-1.03221	14.579	0.000134401	0.000763687
DOK5	coding	1.26496	0.561062	12.5441	0.000397463	0.00420684		ENPP1	coding	-1.20693	4.1696	18.8414	1.42e-05	0.000409536		CALML4	coding	-1.15045	6.71403	37.1085	1.12e-09	2.58e-08
DPEP1	coding	2.84172	7.55128	12.9655	0.000317283	0.00355396		ENPP7	coding	-5.93363	-0.432579	63.9714	1.26e-15	1.41e-13		CALR3	coding	1.88564	-2.79278	9.73037	0.00181248	0.00749003
DPEP3	coding	-1.99949	-1.15445	10.5528	0.00116011	0.00966639		ENTHD1	coding	-1.83971	-1.8663	11.5722	0.000669453	0.0110195		CALY	coding	-4.89056	-0.862725	54.3539	1.67e-13	9.48e-12
DPF1	coding	2.5304	-1.42441	17.3815	3.06e-05	0.000566626		ENTPD3	coding	2.03979	1.19912	15.0137	0.000106732	0.00234827		CAMK1G	coding	1.23727	-0.934731	7.95107	0.00480591	0.0175316
DPF3	coding	-1.31491	2.11283	13.5877	0.000227667	0.00273921		ENTPD8	coding	2.05154	5.55516	19.6418	9.34e-06	0.000281944		CAMK2A	coding	-2.2742	-0.39066	37.4301	9.47e-10	2.23e-08
DSC3	coding	4.25637	2.95451	41.1275	1.43e-10	3.68e-08		EOMES	coding	-1.27651	0.505935	9.43299	0.00213117	0.0282798		CAMK2N1	coding	-1.08878	7.18383	21.5762	3.4e-06	2.98e-05
DSCC1	coding	1.94991	3.37019	41.4538	1.21e-10	3.26e-08		EPHA4	coding	1.35637	3.55762	12.3303	0.000445663	0.00781448		CAMK4	coding	-1.23238	0.955061	17.0386	3.66e-05	0.000242685
DSCR6	coding	2.66331	0.3112	19.7578	8.79e-06	0.000214104		EPHA5	coding	1.99714	-1.8085	10.6822	0.00108173	0.0164642		CAMKV	coding	5.17312	0.399863	38.7382	4.85e-10	1.25e-08
DSG1	coding	2.00064	0.78067	11.927	0.000553267	0.00543078		EPHA6	coding	3.75402	-1.02754	12.4901	0.000409111	0.00725313		CAND2	coding	-1.6804	1.55013	17.4457	2.96e-05	0.000200754
DSG3	coding	4.73138	3.20757	32.2601	1.35e-08	1.27e-06		EPHA7	coding	2.69489	2.60919	16.951	3.84e-05	0.000969431		CAPN13	coding	-1.79906	4.56413	15.8955	6.69e-05	0.000412114
DSG4	coding	1.65784	-0.198978	19.765	8.76e-06	0.000213665		EPHX1	coding	-1.84535	6.59037	33.6557	6.58e-09	3.72e-07		CAPN2	coding	-1.27897	8.44367	35.4429	2.63e-09	5.45e-08
DSN1	coding	1.05114	4.40914	24.0671	9.3e-07	3.6e-05		EPO	coding	-5.43849	-1.00029	59.3009	1.35e-14	1.4e-12		CAPN5	coding	-1.60711	8.12603	45.7709	1.33e-11	5.21e-10
DTL	coding	1.32187	4.04981	22.8421	1.76e-06	5.91e-05		EPYC	coding	3.1679	-2.09085	11.9718	0.00054013	0.00921091		CAPN9	coding	-2.34831	4.51486	20.2713	6.72e-06	5.45e-05
DUOX2	coding	1.48963	6.65918	7.07845	0.00780163	0.0421338		ERN2	coding	1.15025	6.71409	11.3553	0.000752342	0.0121757		CAPS2	coding	1.08511	-0.842891	8.3458	0.00386579	0.0145089
DUOXA2	coding	2.01332	3.96205	8.88077	0.0028819	0.0196442		ERO1LB	coding	-1.09714	2.97307	15.3157	9.1e-05	0.00205275		CARD14	coding	1.0565	1.63861	7.39446	0.00654251	0.0227985
DUSP14	coding	1.61173	2.93502	33.2375	8.16e-09	8.48e-07		ERRFI1	coding	-1.62921	6.68855	37.4013	9.62e-10	6.04e-08		CARNS1	coding	-1.11226	0.538308	9.37999	0.00219367	0.00885436
DUSP15	coding	1.5742	0.738495	10.4981	0.00119497	0.00989406		ERVFRD-1	coding	1.46237	-1.64495	10.5499	0.00116197	0.0173892		CARTPT	coding	-6.65467	-0.162923	23.4799	1.26e-06	1.24e-05
DUSP26	coding	-1.54577	0.162219	11.7798	0.000598783	0.00579097		ESR1	coding	-2.92595	1.85677	43.9037	3.45e-11	2.45e-09		CASD1	coding	-1.38716	4.88635	40.5954	1.87e-10	5.42e-09
DUSP27	coding	5.84803	3.14074	28.3187	1.03e-07	6.1e-06		ETNK2	coding	-2.92892	3.1088	44.4709	2.58e-11	1.86e-09		CASP10	coding	-1.37747	5.48368	38.5145	5.43e-10	1.37e-08
DUSP4	coding	2.06612	4.06268	30.305	3.69e-08	2.76e-06		EVA1A	coding	-2.08032	3.03849	26.7254	2.35e-07	1.01e-05		CASP12	coding	-2.02291	-2.09985	15.5396	8.08e-05	0.000486949
DUSP9	coding	3.3469	-1.0122	28.1174	1.14e-07	6.59e-06		EVX2	coding	4.44083	-1.85603	16.6104	4.59e-05	0.00113813		CASP5	coding	-2.78789	4.48981	33.4823	7.19e-09	1.31e-07
DYX1C1	coding	1.47495	0.465237	18.7939	1.46e-05	0.000318708		EXOC3L4	coding	-1.10911	3.0586	12.1651	0.000486933	0.00844329		CASP7	coding	-1.64252	7.00623	55.7191	8.36e-14	4.94e-12
E2F1	coding	1.43163	4.61449	31.4365	2.06e-08	1.8e-06		EYA2	coding	1.98733	3.05823	14.3039	0.000155542	0.00320316		CASQ2	coding	-4.78268	3.3761	36.5047	1.52e-09	3.38e-08
E2F5	coding	1.1545	3.35533	21.7166	3.16e-06	9.52e-05		EYA4	coding	2.4234	-1.271	29.9562	4.42e-08	2.19e-06		CASR	coding	-1.51229	-0.73275	7.25244	0.00708048	0.0243937
E2F7	coding	1.75464	2.472	32.8863	9.77e-09	9.77e-07		F10	coding	-2.90992	4.37632	54.9984	1.21e-13	1.18e-11		CASZ1	coding	-1.06868	5.67948	29.4614	5.7e-08	8.08e-07
EBF2	coding	1.84391	-0.0496315	11.8799	0.000567435	0.00555286		F11	coding	-6.26974	3.58814	81.7239	1.56e-19	2.25e-17		CATSPER1	coding	2.14346	-1.25281	21.4529	3.63e-06	3.16e-05
ECEL1	coding	3.2483	-0.162893	22.4531	2.15e-06	6.94e-05		F12	coding	-3.73197	4.89508	93.0066	5.21e-22	9.02e-20		CATSPERB	coding	-1.12547	-0.101466	6.70824	0.00959686	0.0315466
ECT2	coding	1.55637	5.92368	34.6317	3.98e-09	4.98e-07		F13B	coding	-9.76386	3.03459	92.0385	8.5e-22	1.43e-19		CATSPERG	coding	-1.69571	0.517551	23.312	1.38e-06	1.34e-05
EDIL3	coding	-1.16019	5.23197	12.7866	0.000349112	0.00381291		F2	coding	-9.22555	7.2326	150.555	1.31e-34	8.81e-32		CAV1	coding	-2.34733	5.9829	41.8376	9.92e-11	3.07e-09
EDN2	coding	-1.59565	1.79835	9.83818	0.00170927	0.013049		F2RL2	coding	2.30395	2.17778	35.5304	2.51e-09	1.52e-07		CAV3	coding	-2.1431	-2.71775	10.0643	0.00151174	0.00637535
EDN3	coding	-1.66597	5.19158	9.96693	0.00159377	0.0123685		F3	coding	1.34339	5.3844	15.9055	6.66e-05	0.00157534		CBFA2T3	coding	-1.76717	3.36965	40.8247	1.67e-10	4.9e-09
EDNRA	coding	2.03488	3.81376	37.0914	1.13e-09	1.83e-07		F5	coding	-3.92274	5.50646	50.8074	1.02e-12	8.81e-11		CBFB	coding	1.26881	5.67328	55.9219	7.54e-14	4.5e-12
EFNA3	coding	1.48146	4.93251	14.1181	0.000171686	0.00220234		F7	coding	-5.04184	4.3515	63.1951	1.87e-15	2.06e-13		CBLN1	coding	1.52237	1.38851	9.2089	0.00240841	0.0096283
EGFL6	coding	3.82751	2.02933	47.3886	5.82e-12	2.85e-09		F9	coding	-10.1129	5.17247	135.922	2.08e-31	9.67e-29		CBLN2	coding	-3.5334	0.714817	33.2115	8.27e-09	1.48e-07
EGLN3	coding	-1.02788	5.94284	10.3292	0.0013094	0.0106223		FABP3	coding	-1.10458	3.0999	9.65268	0.00189075	0.0256312		CBS	coding	2.91711	4.92756	46.8006	7.86e-12	3.32e-10
EGR4	coding	1.73336	-1.76122	7.75322	0.00536169	0.0317491		FAH	coding	-1.9121	4.75235	60.9637	5.81e-15	6.2e-13		CBWD5	coding	1.04905	2.99019	24.3431	8.06e-07	8.34e-06
EIF3B	coding	1.08962	8.00434	32.3251	1.3e-08	1.25e-06		FAM107A	coding	1.49484	3.24129	14.195	0.000164811	0.00335521		CBX2	coding	2.78433	3.22463	45.0162	1.95e-11	7.34e-10
EIF4E3	coding	-1.09241	5.14914	21.7714	3.07e-06	9.29e-05		FAM110D	coding	1.04438	0.931797	11.139	0.000845302	0.0133877		CBX3	coding	1.27188	7.64115	44.2264	2.93e-11	1.06e-09
EIF5A2	coding	1.32552	2.81053	28.1687	1.11e-07	6.46e-06		FAM132A	coding	1.85638	1.41721	19.4596	1.03e-05	0.000307903		CBX4	coding	1.29514	5.24635	54.1567	1.85e-13	1.04e-11
ELAVL3	coding	-1.75107	-1.15569	8.55591	0.00344403	0.0225458		FAM13C	coding	1.15751	2.00316	11.0516	0.000886098	0.0139801		CBX7	coding	-1.21921	5.98002	19.7827	8.68e-06	6.84e-05
ELAVL4	coding	-1.18628	-0.264399	6.71146	0.00957952	0.0491621		FAM163A	coding	1.09683	0.314718	9.37279	0.0022023	0.0290503		CBX8	coding	1.27691	3.30581	35.0086	3.28e-09	6.59e-08
ELF5	coding	5.74812	1.11629	23.6936	1.13e-06	4.23e-05		FAM167A	coding	1.08274	2.00883	12.601	0.000385532	0.00690468		CCDC102B	coding	1.28835	2.14191	23.3664	1.34e-06	1.3e-05
ELFN1	coding	1.85463	2.33036	28.7272	8.33e-08	5.15e-06		FAM177B	coding	3.21768	1.50225	22.1996	2.46e-06	8.44e-05		CCDC113	coding	1.71747	3.24517	42.6833	6.44e-11	2.1e-09
ELOVL5	coding	1.25252	5.88559	24.4451	7.65e-07	3.04e-05		FAM180B	coding	2.17834	-1.5319	9.74316	0.00179991	0.0246842		CCDC13	coding	-1.52884	-0.230307	17.19	3.38e-05	0.000225897
ELTD1	coding	1.12023	3.5887	19.3472	1.09e-05	0.000252662		FAM181B	coding	2.11912	-0.585954	16.147	5.86e-05	0.00140865		CCDC135	coding	1.90682	-2.28994	12.7608	0.000353951	0.00179008
EME1	coding	1.12179	1.92099	14.0728	0.00017587	0.00224405		FAM189A2	coding	1.8479	1.37086	15.4218	8.6e-05	0.00195444		CCDC136	coding	-1.36862	1.3973	10.262	0.001358	0.00579981
EMILIN3	coding	-1.25831	0.355372	9.30321	0.00228752	0.0164138		FAM19A1	coding	3.1559	-1.34652	31.4361	2.06e-08	1.09e-06		CCDC148	coding	2.19122	-1.41405	23.8331	1.05e-06	1.05e-05
EML5	coding	-1.04498	0.873222	15.056	0.000104366	0.00149402		FAM20A	coding	-2.03084	3.22975	28.4526	9.6e-08	4.42e-06		CCDC150	coding	1.74675	0.932666	29.4376	5.77e-08	8.16e-07
EMX1	coding	-1.88179	-1.69642	10.0018	0.00156387	0.0121936		FAM216B	coding	2.05147	-1.82501	10.8263	0.00100067	0.015475		CCDC158	coding	2.22771	-1.55221	12.3809	0.000433739	0.00214442
EN2	coding	2.67099	-0.960324	12.8296	0.000341172	0.00375029		FAM3D	coding	1.24557	8.59717	9.76679	0.00177693	0.0244321		CCDC17	coding	-1.1739	-0.333598	16.3056	5.39e-05	0.000340744
ENC1	coding	1.25938	7.0681	33.0236	9.1e-09	9.26e-07		FAM5C	coding	2.34893	1.40393	8.71393	0.00315788	0.0389517		CCDC178	coding	-2.42993	-2.10176	16.4256	5.06e-05	0.000322161
ENDOD1	coding	-1.10473	6.81708	21.4475	3.64e-06	0.000106113		FAM9B	coding	-5.28492	-2.41284	29.415	5.84e-08	2.83e-06		CCDC19	coding	1.45526	-0.447479	15.1963	9.69e-05	0.000570779
ENHO	coding	-1.66068	0.723092	12.3082	0.000450961	0.00461964		FAT4	coding	1.15012	4.03993	12.9124	0.000326415	0.00599458		CCDC3	coding	1.60179	4.10759	39.5786	3.15e-10	8.6e-09
ENPP6	coding	-1.91755	0.625152	13.4266	0.000248085	0.00292637		FBLN1	coding	2.70215	7.28053	47.3301	6e-12	4.65e-10		CCDC38	coding	2.22061	-3.13725	7.4551	0.0063257	0.0221607
ENTPD5	coding	-1.31171	6.43852	15.205	9.64e-05	0.00140008		FBN2	coding	2.63157	2.60061	58.906	1.65e-14	1.7e-12		CCDC62	coding	-1.20324	-1.72844	12.9134	0.000326243	0.00166423
EPB41L3	coding	-1.31779	5.58497	18.8691	1.4e-05	0.000310157		FBP1	coding	-1.74799	6.31465	32.3457	1.29e-08	7.09e-07		CCDC68	coding	-2.0982	4.88699	42.3707	7.55e-11	2.41e-09
EPDR1	coding	1.1204	4.79957	19.1284	1.22e-05	0.00027777		FBXL22	coding	2.02784	1.10571	16.9915	3.75e-05	0.00095273		CCDC69	coding	-1.81309	5.80957	20.6657	5.47e-06	4.54e-05
EPGN	coding	3.66646	-2.31359	14.2149	0.000163071	0.00211911		FBXL7	coding	1.00325	3.11651	13.1612	0.000285809	0.0053753		CCDC74A	coding	1.24348	1.53002	18.1023	2.09e-05	0.000148584
EPHA10	coding	-1.13058	5.21818	8.9297	0.00280571	0.0192384		FBXO17	coding	-1.48368	2.69561	14.4946	0.00014056	0.00294667		CCDC78	coding	2.1226	0.120199	25.6929	4e-07	4.52e-06
EPHB1	coding	2.09128	2.15474	14.2708	0.000158305	0.0020745		FBXO32	coding	1.07946	5.95226	9.3046	0.00228579	0.0299329		CCDC85A	coding	-1.68407	1.25482	16.0412	6.2e-05	0.000385282
EPHB3	coding	1.1177	7.03386	9.28964	0.00230453	0.0165236		FCGBP	coding	3.16394	10.6637	23.8758	1.03e-06	3.86e-05		CCDC86	coding	1.33953	5.01283	43.199	4.94e-11	1.68e-09
EPHX2	coding	-1.15908	6.59102	16.6422	4.51e-05	0.000776118		FCGR3A	coding	-1.25264	5.90969	17.7383	2.53e-05	0.000673019		CCDC89	coding	-1.47956	-0.0920141	19.6934	9.09e-06	7.14e-05
EPHX4	coding	3.70511	1.51902	56.1866	6.59e-14	7.62e-11		FCN2	coding	-9.64854	2.20548	113.078	2.07e-26	5.4e-24		CCL11	coding	-2.76389	3.12042	40.8208	1.67e-10	4.9e-09
EPYC	coding	4.73824	-2.09085	22.4649	2.14e-06	6.91e-05		FCN3	coding	-5.61307	3.72623	99.7738	1.71e-23	3.36e-21		CCL13	coding	-1.71211	2.2198	11.5026	0.000695006	0.00323199
ERCC6L	coding	1.58915	2.51981	23.1275	1.52e-06	5.28e-05		FCRLB	coding	-1.30449	-0.600513	17.2184	3.33e-05	0.000858653		CCL15	coding	-1.43644	4.81824	28.0912	1.16e-07	1.51e-06
EREG	coding	2.24967	5.04453	25.9884	3.43e-07	1.6e-05		FDCSP	coding	-2.19323	2.07527	11.5895	0.00066326	0.0109487		CCL16	coding	7.49319	2.33897	103.086	3.21e-24	6.31e-22
ERV3-1	coding	1.07422	3.60244	11.5914	0.000662584	0.0062777		FETUB	coding	-7.9411	2.45568	75.0013	4.7e-18	6.12e-16		CCL17	coding	3.26147	-0.373371	22.6363	1.96e-06	1.83e-05
ERVMER34-1	coding	1.61105	0.22176	11.7485	0.000608938	0.00586367		FEV	coding	2.35581	0.277753	9.7944	0.00175044	0.02416		CCL18	coding	2.36122	4.39523	24.7451	6.54e-07	6.98e-06
ESM1	coding	4.30829	2.68604	47.0295	6.99e-12	3.31e-09		FFAR4	coding	1.68116	4.88883	11.8726	0.000569662	0.00965184		CCL2	coding	1.06504	4.69851	15.3644	8.86e-05	0.000527554
ESR2	coding	-1.67466	-0.0674782	22.8972	1.71e-06	5.77e-05		FGA	coding	-9.76101	10.7566	153.594	2.84e-35	2.28e-32		CCL23	coding	-1.768	0.134346	17.6639	2.64e-05	0.000181729
ETFDH	coding	-1.01717	5.46873	14.9383	0.000111085	0.00156691		FGB	coding	-9.84455	10.7483	158.383	2.55e-36	2.63e-33		CCL24	coding	1.17731	2.13648	8.5464	0.00346207	0.0132047
ETHE1	coding	-1.27325	7.36575	21.3409	3.84e-06	0.000111059		FGF10	coding	3.61997	-1.31427	37.1678	1.08e-09	6.78e-08		CCL26	coding	2.38743	-0.842092	29.4238	5.82e-08	8.2e-07
ETV4	coding	4.22898	5.77921	93.8527	3.4e-22	5.39e-18		FGF2	coding	1.18049	2.32523	9.91139	0.00164259	0.02289		CCL28	coding	-3.02722	4.83695	45.9891	1.19e-11	4.73e-10
EVA1A	coding	2.61637	3.03849	39.3163	3.6e-10	7.54e-08		FGF21	coding	-7.74243	0.316037	82.8179	9e-20	1.33e-17		CCL3	coding	1.53389	2.74603	19.866	8.31e-06	6.59e-05
EVI2B	coding	-1.13771	4.51992	18.2566	1.93e-05	0.000395247		FGF23	coding	-3.01401	-1.14636	13.8255	0.000200594	0.00397149		CCL4	coding	1.35793	2.55008	16.4202	5.07e-05	0.000322943
EVPL	coding	1.11223	6.57105	15.4793	8.34e-05	0.00125634		FGF7	coding	2.20141	3.41529	28.2558	1.06e-07	4.86e-06		CCL5	coding	-1.07543	5.24513	14.9064	0.000112978	0.000654574
EVPLL	coding	-2.4101	-1.66079	18.496	1.7e-05	0.000361126		FGF9	coding	1.6131	1.04623	10.7792	0.00102646	0.0157641		CCL7	coding	2.63677	-0.908538	29.4092	5.86e-08	8.26e-07
EVX1	coding	1.82297	1.51206	6.97621	0.00826005	0.0439684		FGFR1	coding	1.25842	5.41187	17.5765	2.76e-05	0.000726107		CCL8	coding	-1.15123	2.12382	7.24639	0.00710435	0.0244701
EXO1	coding	1.64042	3.14788	28.3159	1.03e-07	6.1e-06		FGG	coding	-9.9217	10.4895	152.158	5.85e-35	4.23e-32		CCNA2	coding	1.22577	4.96881	18.5095	1.69e-05	0.000123236
F2R	coding	1.20161	5.64496	30.1761	3.95e-08	2.88e-06		FGGY	coding	-1.87587	4.84682	33.3395	7.74e-09	4.35e-07		CCNB1	coding	1.36361	5.74703	23.606	1.18e-06	1.17e-05
F2RL2	coding	2.12128	2.17778	30.5	3.34e-08	2.57e-06		FGL1	coding	-9.86855	7.76976	188.478	6.83e-43	4.64e-39		CCNB1IP1	coding	1.03099	5.11464	31.1061	2.44e-08	3.85e-07
F5	coding	2.23471	5.50646	18.8812	1.39e-05	0.000308887		FHL1	coding	1.70612	6.38526	15.9295	6.57e-05	0.00155679		CCND1	coding	1.53947	7.46142	56.5905	5.37e-14	3.28e-12
F7	coding	2.53724	4.3515	19.3473	1.09e-05	0.000252662		FHL5	coding	2.15795	0.849433	28.4486	9.62e-08	4.42e-06		CCNE1	coding	1.14283	2.96682	16.0825	6.06e-05	0.000377873
FABP1	coding	-1.58424	10.956	14.7289	0.000124129	0.00171244		FIBIN	coding	1.23378	3.32549	8.58103	0.00339684	0.0411956		CCNE2	coding	1.13082	3.14984	18.5681	1.64e-05	0.000119896
FABP6	coding	3.21867	2.21052	15.2059	9.64e-05	0.00140008		FIGF	coding	1.94355	0.605881	11.7546	0.000606917	0.0102053		CCNF	coding	1.34821	4.42432	26.6807	2.4e-07	2.88e-06
FADS1	coding	1.5144	4.33611	20.7978	5.1e-06	0.000141102		FILIP1L	coding	1.31383	5.84658	19.5893	9.6e-06	0.000289202		CCNG2	coding	-1.2604	5.77541	45.9374	1.22e-11	4.84e-10
FADS2	coding	1.39478	4.69411	15.3507	8.93e-05	0.00131936		FITM1	coding	-1.76311	-0.605905	31.043	2.52e-08	1.3e-06		CCNJL	coding	-1.79477	4.15761	32.0805	1.48e-08	2.5e-07
FADS6	coding	-1.71066	1.00818	12.1902	0.000480406	0.00484736		FLJ27352	coding	1.09896	0.360244	13.3731	0.000255256	0.00488011		CCNO	coding	2.27036	1.66288	22.9355	1.68e-06	1.6e-05
FAIM3	coding	-1.23929	3.6197	17.0261	3.69e-05	0.00066031		FLNC	coding	2.54113	6.85747	18.8073	1.45e-05	0.000415262		CCNYL1	coding	-1.07472	5.10505	46.077	1.14e-11	4.56e-10
FAM107A	coding	-1.22552	3.24129	9.76366	0.00177995	0.0134888		FLRT3	coding	-1.12309	2.49981	10.1827	0.00141767	0.020436		CCR10	coding	-2.12971	0.955057	41.2789	1.32e-10	4.02e-09
FAM111B	coding	1.28159	4.16547	21.9424	2.81e-06	8.62e-05		FMO2	coding	-1.88559	1.75268	17.2007	3.36e-05	0.000864359		CCR8	coding	3.06043	-0.437598	44.8632	2.11e-11	7.89e-10
FAM129C	coding	-1.46642	1.04758	7.60704	0.00581409	0.0338011		FMO3	coding	-6.67581	5.5611	159.188	1.7e-36	1.82e-33		CCR9	coding	-2.16935	-1.28048	25.1685	5.25e-07	5.73e-06
FAM135B	coding	-2.53348	0.799146	17.6012	2.72e-05	0.000516722		FMO4	coding	-1.09393	2.76931	11.8468	0.000577609	0.0097693		CCRL1	coding	-1.77533	0.888298	25.555	4.3e-07	4.81e-06
FAM150A	coding	3.20023	0.524883	33.2025	8.3e-09	8.6e-07		FMO5	coding	-1.28369	6.23875	11.9158	0.000556609	0.00946111		CCT6A	coding	1.28232	8.02348	48.4238	3.43e-12	1.54e-10
FAM150B	coding	-1.22707	0.97569	7.89679	0.00495227	0.0299008		FN1	coding	-1.16989	10.893	9.91525	0.00163915	0.0228531		CD101	coding	-1.16401	2.00824	18.2216	1.97e-05	0.000140675
FAM151A	coding	-2.13841	0.835624	17.7353	2.54e-05	0.000491218		FNDC4	coding	-2.74029	3.06266	42.4849	7.12e-11	4.91e-09		CD160	coding	-1.94665	0.549292	18.7984	1.45e-05	0.000107814
FAM155B	coding	1.34986	1.58632	13.1401	0.000289046	0.00329257		FOLH1	coding	-1.67805	2.63215	16.9835	3.77e-05	0.000955502		CD163	coding	1.38926	6.62422	18.5963	1.62e-05	0.000118374
FAM159A	coding	-1.14261	-1.98079	7.24671	0.00710309	0.0392416		FOLH1B	coding	-6.57348	0.462965	54.0656	1.94e-13	1.85e-11		CD163L1	coding	-2.62997	5.51085	46.1344	1.1e-11	4.47e-10
FAM163B	coding	-1.59393	1.1331	8.52737	0.00349845	0.0227671		FOXC2	coding	-1.16975	-0.234715	8.21357	0.00415782	0.0480636		CD177	coding	-3.92289	8.26455	21.8798	2.9e-06	2.58e-05
FAM167B	coding	1.17716	2.17107	15.9184	6.61e-05	0.00105143		FOXD3	coding	3.39062	-0.346805	25.2376	5.07e-07	2.03e-05		CD19	coding	-2.57801	1.74296	31.9453	1.59e-08	2.65e-07
FAM169B	coding	3.1408	-1.03489	20.1454	7.18e-06	0.000182456		FOXF1	coding	2.20034	4.36263	53.474	2.62e-13	2.43e-11		CD1A	coding	1.64517	-0.303028	8.46951	0.00361149	0.0136807
FAM180B	coding	-2.11676	-1.5319	11.1691	0.000831691	0.00746145		FOXF2	coding	2.10695	3.48696	29.7726	4.86e-08	2.39e-06		CD1B	coding	2.25466	-0.952024	17.3426	3.12e-05	0.000210705
FAM188B	coding	1.16709	3.22215	33.6846	6.48e-09	7.29e-07		FOXI2	coding	2.26446	-1.89872	21.3606	3.81e-06	0.000125336		CD1E	coding	1.07872	1.09993	6.66622	0.00982571	0.0321856
FAM196B	coding	2.32351	-1.98493	19.0129	1.3e-05	0.000291885		FOXL1	coding	1.06159	2.9632	11.9675	0.000541374	0.00922667		CD209	coding	-2.04206	4.09003	30.9161	2.69e-08	4.2e-07
FAM19A2	coding	-1.47299	-0.279684	16.7236	4.32e-05	0.000747963		FOXN1	coding	1.671	-0.803105	10.0342	0.00153662	0.0217811		CD22	coding	-2.12514	3.01048	34.7115	3.82e-09	7.5e-08
FAM19A5	coding	1.52654	1.8133	16.6273	4.55e-05	0.000779913		FOXP2	coding	1.98059	3.23484	16.9906	3.76e-05	0.00095273		CD27	coding	-1.62562	3.44596	41.2374	1.35e-10	4.09e-09
FAM203A	coding	1.10742	1.67627	21.9728	2.77e-06	8.51e-05		FRMD3	coding	1.50426	4.24868	12.6431	0.000376959	0.00678057		CD300E	coding	2.21326	2.16681	25.6299	4.14e-07	4.65e-06
FAM211A	coding	-1.06452	5.53492	16.9612	3.82e-05	0.000677825		FRMPD4	coding	3.29677	-1.1476	17.1543	3.45e-05	0.000882574		CD302	coding	1.18192	2.09942	12.0037	0.000530951	0.00255799
FAM227A	coding	1.32692	0.911283	20.794	5.11e-06	0.000141113		FRRS1L	coding	2.36359	-2.31138	9.61693	0.00192792	0.0260616		CD3EAP	coding	1.82656	2.54306	50.6082	1.13e-12	5.53e-11
FAM46C	coding	-1.50863	6.17915	24.1639	8.85e-07	3.43e-05		FRZB	coding	1.06458	4.85872	11.4558	0.000712705	0.0116189		CD44	coding	1.13219	7.78735	22.4974	2.1e-06	1.94e-05
FAM5B	coding	-1.30272	-2.23722	6.69431	0.00967209	0.049514		FST	coding	-3.07136	2.23922	50.0314	1.51e-12	1.26e-10		CD5L	coding	8.60672	3.6925	144.683	2.52e-33	1.46e-30
FAM72A	coding	1.46699	0.291637	17.3373	3.13e-05	0.00057772		FTCD	coding	-8.70168	5.47643	131.673	1.76e-30	7.28e-28		CD69	coding	-1.03984	2.80482	10.6469	0.00110255	0.00485673
FAM72D	coding	1.47659	1.90074	19.3028	1.12e-05	0.000257373		FUOM	coding	-1.34208	3.46975	22.4594	2.15e-06	7.46e-05		CD7	coding	-1.33247	2.89398	18.7606	1.48e-05	0.000109658
FAM83A	coding	1.78822	0.174371	7.771	0.00530917	0.0315514		FUT7	coding	-1.13624	0.362195	8.5501	0.00345503	0.0416466		CD79A	coding	-2.96958	4.67473	53.3964	2.73e-13	1.5e-11
FAM83D	coding	1.26823	4.99721	13.1647	0.000285271	0.00325596		FXYD1	coding	-2.46783	2.7762	23.4723	1.27e-06	4.66e-05		CD79B	coding	-1.74723	2.94197	27.4882	1.58e-07	2e-06
FAM89A	coding	1.42005	2.90189	34.5414	4.17e-09	5.17e-07		FXYD2	coding	-3.91067	-0.946566	50.5669	1.15e-12	9.84e-11		CD80	coding	1.09181	0.473082	12.3168	0.000448888	0.00220761
FAM92A1	coding	1.45208	2.54623	28.3938	9.9e-08	5.92e-06		G0S2	coding	-1.74794	4.811	30.2083	3.88e-08	1.95e-06		CDC14A	coding	-1.78711	3.86704	59.103	1.5e-14	1e-12
FANCB	coding	1.5497	0.827732	25.1504	5.3e-07	2.24e-05		G6PC	coding	-9.12234	5.46213	105.476	9.6e-25	2.17e-22		CDC20	coding	1.22862	5.1868	17.6796	2.61e-05	0.000180535
FANCI	coding	1.15617	5.20636	21.6695	3.24e-06	9.68e-05		GABRG2	coding	2.79027	-1.4545	15.7553	7.21e-05	0.00168478		CDC25A	coding	1.45184	4.01717	23.7865	1.08e-06	1.07e-05
FAP	coding	3.93101	3.61195	79.2501	5.47e-19	2.63e-15		GADD45B	coding	-1.65635	5.77826	22.3101	2.32e-06	8.02e-05		CDC25B	coding	1.47189	6.43541	28.7522	8.23e-08	1.11e-06
FASLG	coding	-1.14845	0.60927	10.314	0.00132023	0.0106802		GADD45G	coding	-1.35545	3.76579	14.9518	0.000110291	0.0024192		CDC25C	coding	1.09735	2.40014	13.5441	0.000233028	0.00123995
FBXO41	coding	1.14424	4.11183	19.8962	8.18e-06	0.000202913		GALNT8	coding	1.61221	3.35783	11.8237	0.000584828	0.00987983		CDC42BPG	coding	-1.18	5.92071	22.4638	2.14e-06	1.97e-05
FCAR	coding	3.12836	-0.269459	23.6012	1.19e-06	4.34e-05		GALNTL6	coding	3.99714	-0.964635	32.1278	1.44e-08	7.84e-07		CDC42EP5	coding	-1.71504	6.54986	32.6953	1.08e-08	1.88e-07
FCER2	coding	-1.60565	0.938611	11.5377	0.000681973	0.00641094		GALR1	coding	2.01724	-1.98289	9.54806	0.00200161	0.0268442		CDC45	coding	1.50155	3.61468	24.368	7.96e-07	8.26e-06
FCGR1A	coding	1.60874	1.65163	22.7406	1.85e-06	6.19e-05		GAMT	coding	-4.53928	4.59394	94.3475	2.65e-22	4.66e-20		CDC6	coding	1.63551	4.76231	38.3292	5.98e-10	1.49e-08
FCGR1B	coding	1.619	-0.938777	15.4741	8.36e-05	0.00125781		GAP43	coding	1.76361	1.57161	11.4543	0.000713289	0.0116218		CDCA3	coding	1.53677	3.60227	25.846	3.7e-07	4.22e-06
FCGR3A	coding	2.04914	5.90969	45.1095	1.86e-11	7.08e-09		GAS7	coding	1.1	5.26449	16.8043	4.14e-05	0.00103826		CDCA4	coding	1.13367	4.30625	32.8708	9.85e-09	1.74e-07
FCGR3B	coding	2.03288	2.81547	15.1825	9.76e-05	0.00141406		GATA2	coding	1.16025	3.2547	18.0557	2.15e-05	0.000580296		CDCA5	coding	1.57647	4.85421	30.7009	3.01e-08	4.63e-07
FCN3	coding	1.53189	3.72623	9.6863	0.00185647	0.0139153		GATA4	coding	-3.65534	2.04135	16.8065	4.14e-05	0.00103797		CDCA7	coding	1.57623	6.79377	25.2849	4.95e-07	5.45e-06
FCRL1	coding	-1.68836	0.479012	12.3524	0.000440414	0.00454219		GATM	coding	-5.05147	7.1735	127.747	1.27e-29	4.72e-27		CDCA8	coding	1.13954	4.85743	16.9386	3.86e-05	0.000253889
FCRL2	coding	-1.73307	1.12721	14.3402	0.000152569	0.00201773		GBA3	coding	-2.26322	3.5998	12.5156	0.000403576	0.00717888		CDH10	coding	-2.71092	-1.82578	17.8157	2.43e-05	0.000169406
FCRL3	coding	-1.58002	1.02777	12.4076	0.000427592	0.0044468		GBP7	coding	-6.8235	2.58065	90.3163	2.03e-21	3.35e-19		CDH15	coding	1.77577	-1.70021	8.89006	0.00286727	0.0112038
FCRL4	coding	-2.72496	-0.562488	25.165	5.26e-07	2.24e-05		GC	coding	-9.7495	8.12803	163.948	1.55e-37	2.24e-34		CDH18	coding	-2.68136	-2.89673	10.8688	0.000977973	0.00437807
FCRL5	coding	-1.29862	2.86134	9.40996	0.00215809	0.0156617		GCGR	coding	-6.94682	2.38992	93.7861	3.52e-22	6.12e-20		CDH19	coding	-1.93621	1.92946	11.2972	0.000776238	0.00356275
FCRLA	coding	-1.78724	1.655	18.8345	1.43e-05	0.00031366		GCKR	coding	-6.62866	2.93585	110.847	6.39e-26	1.59e-23		CDH2	coding	3.57609	3.77675	57.3206	3.7e-14	2.31e-12
FERMT1	coding	1.14902	7.62311	13.8119	0.000202055	0.0025116		GCSAML	coding	1.79994	-0.501804	17.4178	3e-05	0.000781475		CDH22	coding	-2.8831	-1.12885	26.1376	3.18e-07	3.69e-06
FETUB	coding	-2.10544	2.45568	8.37021	0.00381422	0.0243073		GDF2	coding	-9.16246	1.26567	110.304	8.41e-26	2.06e-23		CDH3	coding	4.11785	5.57406	51.8852	5.88e-13	3.03e-11
FEZF1	coding	6.69374	-1.39629	28.3412	1.02e-07	6.05e-06		GDF7	coding	-3.22121	-1.04261	35.2939	2.84e-09	1.7e-07		CDH6	coding	1.66081	2.70397	34.7587	3.73e-09	7.34e-08
FGF14	coding	-1.36093	-0.948212	14.8538	0.000116172	0.00162517		GFRA3	coding	1.9726	1.45891	13.5956	0.000226716	0.00440725		CDHR2	coding	-1.22144	6.44061	11.582	0.000665937	0.00311612
FGF18	coding	2.14214	0.158583	21.5348	3.47e-06	0.000102528		GGCX	coding	-1.2404	5.32331	28.7549	8.21e-08	3.87e-06		CDHR5	coding	-2.05998	8.61212	33.5254	7.03e-09	1.28e-07
FGF19	coding	3.07686	0.689466	8.57841	0.00340173	0.0223593		GHR	coding	-2.57272	4.101	31.3729	2.13e-08	1.12e-06		CDK1	coding	1.60982	5.02559	29.1068	6.85e-08	9.47e-07
FGF23	coding	3.51698	-1.14636	15.6136	7.77e-05	0.00118881		GIPR	coding	1.086	1.72734	8.41396	0.00372351	0.0442108		CDK15	coding	-2.45883	-0.659461	38.9337	4.38e-10	1.15e-08
FGFR2	coding	-1.129	5.40815	9.11765	0.00253155	0.0178239		GLDC	coding	-1.69548	4.09975	12.1107	0.000501339	0.00863093		CDK2	coding	1.03102	5.09146	43.6645	3.9e-11	1.36e-09
FGFRL1	coding	1.13885	5.84283	18.7715	1.47e-05	0.000321023		GLI3	coding	1.70861	2.98561	18.3533	1.83e-05	0.00050872		CDK20	coding	-1.07943	3.41264	24.6384	6.92e-07	7.33e-06
FGL2	coding	-1.21949	6.3086	18.7435	1.5e-05	0.000324957		GLIS1	coding	1.96702	-0.982115	25.5964	4.21e-07	1.72e-05		CDK4	coding	1.07609	6.6676	43.0292	5.39e-11	1.81e-09
FIGF	coding	-1.83935	0.605881	11.0818	0.000871771	0.00774169		GLS2	coding	-3.49987	3.74003	50.1833	1.4e-12	1.18e-10		CDK5R2	coding	-1.51258	-0.160647	8.84633	0.00293679	0.0114414
FIGNL1	coding	1.19201	3.87568	27.0946	1.94e-07	1.02e-05		GLT1D1	coding	-3.3856	1.46611	48.2551	3.74e-12	2.99e-10		CDKL1	coding	-2.02043	1.63013	37.1606	1.09e-09	2.52e-08
FILIP1L	coding	1.07916	5.84658	13.3568	0.000257494	0.00300448		GLT8D2	coding	1.39969	2.90986	25.4791	4.47e-07	1.82e-05		CDKL2	coding	-2.55731	0.568761	32.1983	1.39e-08	2.36e-07
FJX1	coding	2.42817	2.32711	41.6394	1.1e-10	3.08e-08		GLTPD2	coding	-3.20255	1.57347	64.9514	7.68e-16	8.87e-14		CDKN2A	coding	1.72265	1.44742	21.5897	3.38e-06	2.96e-05
FKBP10	coding	1.90448	6.30964	42.4978	7.08e-11	2.25e-08		GLUD2	coding	-2.29838	0.0288616	36.583	1.46e-09	9.01e-08		CDKN2B	coding	-2.95647	6.63016	48.9325	2.65e-12	1.21e-10
FLJ22184	coding	2.08585	2.48338	14.3227	0.000153998	0.0020303		GLYAT	coding	-9.027	3.33413	103.308	2.87e-24	6.09e-22		CDKN3	coding	1.35197	3.27959	20.3215	6.55e-06	5.32e-05
FLT3	coding	-1.37874	0.646318	12.1508	0.000490669	0.00493883		GLYATL1	coding	-4.18423	3.60337	55.6361	8.72e-14	8.6e-12		CDO1	coding	5.12909	4.02014	81.3803	1.86e-19	2.25e-17
FLVCR2	coding	-1.18344	4.2875	19.7521	8.82e-06	0.000214388		GLYCTK	coding	-1.48346	5.44925	27.1713	1.86e-07	8.2e-06		CDR2L	coding	1.08311	3.80907	15.0626	0.000104004	0.000608071
FMO1	coding	1.87023	-0.88871	10.6617	0.00109376	0.00921988		GMNC	coding	-3.04359	-1.75688	11.8584	0.000574022	0.00971801		CDS1	coding	-1.10808	5.87342	18.1066	2.09e-05	0.000148368
FMO5	coding	-1.04128	6.23875	7.92393	0.00487851	0.0295452		GNAL	coding	1.18859	2.78017	12.1512	0.000490567	0.0084961		CDT1	coding	1.35593	4.39332	24.0022	9.62e-07	9.73e-06
FN1	coding	1.42085	10.893	14.4484	0.00014405	0.00192421		GNG3	coding	1.30956	-0.354638	9.08376	0.00257889	0.0329168		CEACAM1	coding	-1.67667	8.56439	21.6648	3.25e-06	2.86e-05
FNDC1	coding	1.82714	5.10394	14.2461	0.000160396	0.00209661		GNMT	coding	-6.97995	3.48846	91.2792	1.25e-21	2.07e-19		CEACAM3	coding	-1.42533	0.215848	12.7969	0.000347192	0.00175898
FNDC9	coding	-1.3469	-1.73533	6.81356	0.00904681	0.0470327		GOLGA6A	coding	-3.77555	-2.72464	20.4366	6.16e-06	0.000194395		CEACAM4	coding	1.67338	-1.04935	17.9008	2.33e-05	0.000163056
FOLH1	coding	1.45812	2.63215	12.726	0.000360608	0.00392364		GOLGA6B	coding	-4.85607	-1.995	25.0629	5.55e-07	2.21e-05		CEACAM7	coding	-4.51569	10.1435	44.3634	2.73e-11	9.97e-10
FOSL1	coding	3.13234	3.05358	29.7912	4.81e-08	3.35e-06		GOLGA6C	coding	-4.84596	-1.09906	46.1104	1.12e-11	8.43e-10		CEACAM8	coding	-1.33221	-0.682784	7.10448	0.00768916	0.0261754
FOXC1	coding	1.0262	2.4525	8.46382	0.00362281	0.0233815		GOLT1A	coding	-2.0048	3.02029	33.0169	9.14e-09	5.11e-07		CEBPB	coding	1.7706	5.60364	75.828	3.09e-18	3.39e-16
FOXD1	coding	2.78654	0.23633	13.9204	0.000190716	0.00240061		GOT1	coding	-1.12758	6.81127	18.9055	1.37e-05	0.000399246		CECR2	coding	3.28413	1.64806	38.946	4.36e-10	1.14e-08
FOXF2	coding	-1.14046	3.48696	9.31293	0.00227543	0.0163473		GP2	coding	2.16843	1.99699	11.0368	0.000893228	0.0140599		CEL	coding	3.59263	4.65494	33.4004	7.5e-09	1.36e-07
FOXM1	coding	1.11778	5.49316	17.5467	2.8e-05	0.000528965		GPAM	coding	-1.59162	4.92405	40.311	2.17e-10	1.44e-08		CELF3	coding	2.30295	3.62906	11.4418	0.000718108	0.00332128
FOXP3	coding	1.06499	1.69666	10.883	0.000970498	0.00840616		GPD1	coding	-1.25119	4.18209	8.88695	0.00287215	0.0359492		CELF4	coding	-2.88073	-0.761589	26.7927	2.26e-07	2.73e-06
FOXQ1	coding	4.65291	4.62858	56.0071	7.22e-14	7.73e-11		GPLD1	coding	-3.46081	2.95285	50.3011	1.32e-12	1.12e-10		CELF6	coding	-1.21144	1.71628	15.5189	8.17e-05	0.000491287
FOXS1	coding	1.41865	0.908239	16.394	5.14e-05	0.000862059		GPM6B	coding	1.48236	2.48066	15.7326	7.3e-05	0.00170118		CELSR1	coding	1.33745	4.98495	16.5301	4.79e-05	0.000306836
FPR1	coding	1.97043	2.96556	30.0743	4.16e-08	3e-06		GPR1	coding	1.7939	-1.17281	14.8875	0.000114117	0.00249062		CELSR3	coding	2.30383	4.47708	46.9523	7.27e-12	3.1e-10
FPR2	coding	2.97585	0.796564	29.6825	5.09e-08	3.48e-06		GPR182	coding	-3.91311	-0.795702	56.0228	7.16e-14	7.14e-12		CEND1	coding	-2.7609	-0.359652	26.5444	2.58e-07	3.06e-06
FREM2	coding	2.02585	2.81053	14.7501	0.000122744	0.00169901		GPR20	coding	1.26551	-0.894722	13.6625	0.00021878	0.00428483		CENPA	coding	1.2997	2.73296	18.3996	1.79e-05	0.000129378
FRMD1	coding	-1.37158	4.66492	11.5498	0.000677583	0.00637798		GPR37	coding	-1.27503	1.72599	8.52104	0.00351064	0.0421335		CENPF	coding	1.44398	6.0153	23.8116	1.06e-06	1.06e-05
FSCN1	coding	1.62773	5.48036	26.3882	2.79e-07	1.38e-05		GPR55	coding	1.32171	1.73767	10.6626	0.00109322	0.0165954		CENPH	coding	1.41383	2.98496	30.4453	3.43e-08	5.18e-07
FSIP2	coding	-1.80098	3.43743	10.8955	0.000963965	0.00835745		GPR63	coding	1.13314	1.65593	11.9582	0.000544083	0.00926191		CENPI	coding	1.60744	1.7609	24.1017	9.14e-07	9.3e-06
FSTL3	coding	1.48795	5.35731	19.1782	1.19e-05	0.000271466		GPR88	coding	-2.10621	-0.495047	14.7063	0.000125624	0.0027042		CENPK	coding	1.13381	3.26634	18.8149	1.44e-05	0.000107022
FUCA1	coding	-1.25232	7.26362	33.0882	8.81e-09	9.05e-07		GPR98	coding	-1.62456	1.48981	13.8243	0.000200719	0.00397149		CENPN	coding	1.35239	4.27014	42.5147	7.02e-11	2.26e-09
FUT1	coding	2.11152	2.50253	40.3297	2.15e-10	5e-08		GPT2	coding	-1.47111	6.43141	24.8394	6.23e-07	2.46e-05		CENPP	coding	1.34749	1.34226	26.5863	2.52e-07	3.01e-06
FXYD1	coding	-1.5654	2.7762	10.0149	0.00155277	0.0121266		GPX3	coding	-1.9035	6.69331	22.2092	2.44e-06	8.41e-05		CENPW	coding	1.29461	3.85858	19.5815	9.64e-06	7.52e-05
FXYD3	coding	-1.14154	9.42114	7.85385	0.00507126	0.0304385		GRB14	coding	-2.10126	1.87072	21.747	3.11e-06	0.000104494		CEP55	coding	1.60997	4.62191	29.9529	4.43e-08	6.46e-07
FXYD5	coding	1.27407	6.10183	19.076	1.26e-05	0.000283941		GREM1	coding	2.16968	6.68042	35.0906	3.15e-09	1.87e-07		CEP72	coding	1.83461	2.68871	44.4705	2.58e-11	9.48e-10
FZD10	coding	1.82622	2.29478	9.00725	0.00268911	0.0186335		GRHPR	coding	-1.14762	6.80226	30.3611	3.59e-08	1.81e-06		CERS1	coding	-1.58412	-1.6834	9.19848	0.00242216	0.00967524
FZD9	coding	1.58077	-0.317635	9.52465	0.0020273	0.0148944		GRIA1	coding	3.29454	-0.351074	20.6338	5.56e-06	0.000178083		CES1	coding	3.59165	7.15731	42.5009	7.07e-11	2.28e-09
G0S2	coding	1.26158	4.811	16.0384	6.21e-05	0.000998451		GRIA2	coding	2.7329	-2.11997	14.3476	0.000151971	0.0031448		CES2	coding	-1.12021	9.17449	17.695	2.59e-05	0.000179254
G6PC	coding	-3.0811	5.46213	20.3233	6.54e-06	0.000170353		GRIA3	coding	-1.19448	0.505579	8.33095	0.00389753	0.0459559		CES3	coding	-1.99491	6.88231	29.486	5.63e-08	8e-07
GABRD	coding	1.98816	0.443205	19.636	9.37e-06	0.000223483		GRIA4	coding	2.51452	-0.165043	16.5118	4.83e-05	0.00118971		CES5A	coding	4.66539	-2.12191	34.055	5.36e-09	1.01e-07
GABRG1	coding	-2.04775	-2.31672	11.6698	0.000635212	0.00606813		GRIK3	coding	3.65349	2.40629	30.4548	3.42e-08	1.74e-06		CETP	coding	3.46847	1.84807	52.9662	3.39e-13	1.83e-11
GABRP	coding	1.89297	0.561227	14.0462	0.000178377	0.00227172		GRIK4	coding	1.66041	-1.39614	14.1398	0.000169717	0.00344781		CFB	coding	4.71174	9.25837	94.8341	2.07e-22	3.3e-20
GAD1	coding	3.54839	-0.0268168	20.0301	7.62e-06	0.000191168		GRIK5	coding	3.11233	1.3955	27.6454	1.46e-07	6.51e-06		CFC1	coding	-3.56194	-1.40961	15.9758	6.42e-05	0.000397045
GALNT14	coding	1.74478	-0.366203	13.2237	0.000276427	0.00317891		GRIN1	coding	1.34222	0.774253	9.11758	0.00253164	0.0324552		CFD	coding	-3.02772	6.29676	48.208	3.83e-12	1.69e-10
GALNT6	coding	1.18274	5.74575	17.2816	3.22e-05	0.000591504		GRIP2	coding	1.21274	1.16317	18.5518	1.65e-05	0.000467388		CFH	coding	2.71805	7.9012	43.0503	5.33e-11	1.79e-09
GALNTL6	coding	1.91092	-0.964635	8.99412	0.00270849	0.0187273		GSG1	coding	2.51602	-1.94134	10.7872	0.00102204	0.0157381		CFHR1	coding	9.05205	6.03268	132.201	1.35e-30	5.35e-28
GALR1	coding	-1.59542	-1.98289	7.77157	0.00530748	0.0315479		GSN	coding	1.08178	9.21057	14.0285	0.000180057	0.00362221		CFHR2	coding	9.10106	4.56356	112.312	3.05e-26	7.54e-24
GARS	coding	1.09927	6.90474	36.8257	1.29e-09	1.97e-07		GSTA1	coding	-4.30306	5.17965	58.1735	2.4e-14	2.46e-12		CFHR3	coding	9.45201	4.76537	134.49	4.27e-31	1.78e-28
GAS2	coding	2.47504	1.86731	31.0078	2.57e-08	2.16e-06		GSTA2	coding	-6.88421	3.43882	48.6855	3e-12	2.42e-10		CFHR4	coding	8.51133	1.95643	84.5781	3.69e-20	4.76e-18
GATA4	coding	4.60692	2.04135	23.608	1.18e-06	4.33e-05		GUCA2B	coding	2.5166	5.14232	11.5743	0.000668686	0.0110131		CFHR5	coding	9.23731	3.79194	116.405	3.87e-27	1.04e-24
GBA3	coding	-2.36719	3.5998	13.5899	0.000227409	0.00273725		GULP1	coding	1.26013	3.04748	15.7949	7.06e-05	0.00165931		CFI	coding	4.73392	6.22967	105.751	8.36e-25	1.79e-22
GBX2	coding	4.73137	-1.99864	26.0162	3.39e-07	1.59e-05		GYS2	coding	-8.8957	3.2439	127.501	1.44e-29	5.28e-27		CFP	coding	1.61617	2.18616	21.2547	4.02e-06	3.45e-05
GCGR	coding	-1.54207	2.38992	6.70968	0.00958908	0.0491936		GZMK	coding	-1.01884	1.69703	8.1832	0.00422802	0.0486416		CGA	coding	2.52038	-3.00083	12.9255	0.000324143	0.00165641
GCM1	coding	2.248	-2.63818	7.98442	0.00471817	0.0287307		HAAO	coding	-2.11634	5.11245	42.3111	7.78e-11	5.35e-09		CGB5	coding	5.01422	-2.25589	15.8595	6.82e-05	0.000418796
GCNT2	coding	-1.93508	3.3305	22.1383	2.54e-06	7.95e-05		HABP2	coding	-6.79854	5.11284	72.3635	1.79e-17	2.27e-15		CGN	coding	-1.02093	8.14796	16.677	4.43e-05	0.000286521
GCNT3	coding	-1.37987	7.64457	8.40611	0.00373962	0.0239535		HAL	coding	-6.59347	4.09813	92.0984	8.25e-22	1.39e-19		CGNL1	coding	1.65947	4.8463	32.3457	1.29e-08	2.21e-07
GCNT4	coding	-1.36828	1.25739	10.7608	0.00103673	0.00885277		HAMP	coding	-8.16698	5.10858	102.582	4.14e-24	8.66e-22		CGREF1	coding	2.69507	3.75374	47.2906	6.12e-12	2.63e-10
GCSAML	coding	-1.1275	-0.501804	8.15577	0.00429244	0.0267241		HAND1	coding	6.89986	1.99924	12.5859	0.000388663	0.00694783		CGRRF1	coding	-1.04209	3.09316	28.4866	9.44e-08	1.26e-06
GDF15	coding	2.02046	7.05217	35.2681	2.87e-09	3.85e-07		HAO1	coding	-9.77446	4.82882	132.104	1.42e-30	5.94e-28		CHAC1	coding	1.29418	2.29792	11.9941	0.000533696	0.00256914
GDPD2	coding	-1.90996	3.06262	13.933	0.000189442	0.00238874		HAO2	coding	-8.88648	3.4877	122.995	1.4e-28	4.64e-26		CHAD	coding	-1.32017	2.31809	8.07751	0.0044818	0.0164909
GDPD3	coding	-1.25116	3.77578	14.1044	0.000172935	0.00221247		HAPLN1	coding	1.95714	2.8436	8.50655	0.00353871	0.0423647		CHADL	coding	-1.09265	1.12747	9.80411	0.00174122	0.00722916
GDPD5	coding	2.064	4.07246	35.994	1.98e-09	2.84e-07		HAPLN4	coding	-1.94959	-0.531816	25.6665	4.06e-07	1.67e-05		CHAF1B	coding	1.32249	3.3851	27.1952	1.84e-07	2.28e-06
GEM	coding	1.15745	4.8584	11.7951	0.000593884	0.0057624		HDC	coding	1.8997	1.50086	27.4578	1.61e-07	7.12e-06		CHAT	coding	-3.2121	-1.36752	17.3164	3.16e-05	0.000213291
GFI1B	coding	-2.00817	-0.281229	21.6686	3.24e-06	9.68e-05		HECW1	coding	1.49137	-0.430341	18.1604	2.03e-05	0.000553904		CHCHD6	coding	1.08574	3.51446	24.9485	5.89e-07	6.35e-06
GFRA2	coding	-1.40091	2.28801	11.3646	0.000748556	0.00686921		HEPACAM	coding	-4.91318	0.366645	48.0613	4.13e-12	3.29e-10		CHD5	coding	-2.25092	0.222951	32.4141	1.25e-08	2.14e-07
GGCT	coding	1.19775	6.11045	30.9236	2.68e-08	2.21e-06		HFE2	coding	-8.79909	2.78611	92.3472	7.27e-22	1.24e-19		CHEK1	coding	1.13735	4.41236	26.8141	2.24e-07	2.71e-06
GGT6	coding	-1.01911	7.04665	7.33919	0.00674673	0.0377575		HGD	coding	-2.73144	5.41225	31.3058	2.2e-08	1.15e-06		CHGA	coding	-4.12054	7.60769	25.8044	3.78e-07	4.3e-06
GIF	coding	4.23932	0.111103	26.4099	2.76e-07	1.37e-05		HGFAC	coding	-8.69439	3.4286	121.08	3.67e-28	1.13e-25		CHGB	coding	-3.89274	4.27921	29.4639	5.7e-08	8.08e-07
GINS1	coding	1.7506	4.43546	30.9783	2.61e-08	2.17e-06		HHEX	coding	-1.3297	3.17281	20.019	7.67e-06	0.000236138		CHI3L1	coding	4.47837	5.70893	58.0256	2.59e-14	1.67e-12
GINS2	coding	1.07922	4.20893	16.8982	3.94e-05	0.000696389		HIST1H1D	coding	1.4464	-1.37647	10.753	0.00104111	0.0159552		CHI3L2	coding	-2.13611	1.05296	14.1862	0.000165584	0.000916534
GINS4	coding	1.27703	3.27482	23.6619	1.15e-06	4.26e-05		HIST1H3G	coding	1.54457	-0.84793	8.11987	0.00437828	0.0499697		CHL1	coding	-3.65883	3.32315	40.5988	1.87e-10	5.42e-09
GJA3	coding	2.38068	-1.09991	22.2377	2.41e-06	7.59e-05		HK3	coding	-1.09885	3.58603	15.9947	6.35e-05	0.00151652		CHODL	coding	-3.82396	0.532178	44.5867	2.43e-11	8.99e-10
GJA4	coding	1.14514	3.05403	15.9297	6.57e-05	0.00104574		HLF	coding	-2.82034	3.5148	34.0905	5.26e-09	3.03e-07		CHP1	coding	-1.06413	7.91442	31.1836	2.35e-08	3.72e-07
GJB4	coding	2.57716	2.03847	23.68	1.14e-06	4.24e-05		HMGCS2	coding	-1.09165	9.18959	8.47473	0.00360113	0.0430051		CHP2	coding	-2.95931	7.7376	24.7131	6.65e-07	7.08e-06
GJB5	coding	2.78415	1.16259	12.4308	0.000422301	0.0044089		HMOX1	coding	-1.14228	5.88212	24.9604	5.85e-07	2.32e-05		CHPF	coding	1.06329	6.89809	18.814	1.44e-05	0.000107041
GJC3	coding	1.66671	-1.52394	9.7061	0.00183657	0.0138073		HMP19	coding	3.22233	1.49339	20.625	5.59e-06	0.00017871		CHRD	coding	2.0939	3.52761	35.681	2.32e-09	4.9e-08
GLDN	coding	-2.12438	3.04469	12.329	0.000445973	0.00458167		HOGA1	coding	-3.79116	1.81222	45.439	1.57e-11	1.17e-09		CHRDL1	coding	-3.81352	4.70008	41.8766	9.72e-11	3.03e-09
GLP2R	coding	-1.86769	0.902615	16.2233	5.63e-05	0.000922479		HOMER2	coding	-3.82376	2.20534	60.5525	7.16e-15	7.61e-13		CHRM1	coding	-2.45676	0.586779	20.4956	5.98e-06	4.91e-05
GLS2	coding	1.68532	3.74003	13.0942	0.000296214	0.00336154		HORMAD2	coding	-4.03845	-2.70078	19.6497	9.3e-06	0.000281073		CHRM4	coding	-3.39556	-0.866316	37.4004	9.62e-10	2.25e-08
GLTP	coding	-1.01613	6.09156	29.8479	4.67e-08	3.3e-06		HOXC6	coding	2.10292	-2.31381	12.0916	0.000506501	0.00870941		CHRM5	coding	-1.31663	-1.70052	10.946	0.000938081	0.00421451
GLYATL1	coding	2.84734	3.60337	27.6145	1.48e-07	8.24e-06		HOXD1	coding	1.90313	2.23745	11.7897	0.000595599	0.01005		CHRNA1	coding	-2.47112	0.84483	29.1796	6.6e-08	9.17e-07
GMNC	coding	2.42006	-1.75688	7.23243	0.00715982	0.0394418		HOXD10	coding	2.83504	1.62262	22.1754	2.49e-06	8.53e-05		CHRNA3	coding	-3.96174	2.29321	46.5955	8.73e-12	3.61e-10
GNA11	coding	-1.04045	7.2201	30.7551	2.93e-08	2.37e-06		HOXD11	coding	2.68332	2.13387	16.9644	3.81e-05	0.000964283		CHRNA4	coding	5.69436	0.752253	63.5746	1.54e-15	1.24e-13
GNG13	coding	-2.06184	-1.35295	10.9091	0.000956912	0.00830627		HOXD12	coding	4.47225	-0.833726	19.3566	1.08e-05	0.000322966		CHRNA6	coding	1.99338	-2.34062	13.866	0.000196314	0.00106696
GNG4	coding	1.96092	4.47034	16.2193	5.64e-05	0.000923385		HOXD3	coding	1.96682	-0.239097	13.4264	0.000248105	0.0047718		CHRNA7	coding	-2.37718	1.22015	22.5098	2.09e-06	1.93e-05
GNG7	coding	-1.77154	3.50947	27.2149	1.82e-07	9.76e-06		HOXD4	coding	1.86784	0.69777	15.4744	8.36e-05	0.00190832		CHRNB2	coding	-2.17926	-0.449898	27.9595	1.24e-07	1.6e-06
GNGT1	coding	2.85254	-2.83563	13.1807	0.000282842	0.00323593		HOXD8	coding	1.92415	2.07608	22.7539	1.84e-06	6.53e-05		CHRNB4	coding	-2.44607	-0.946465	17.223	3.32e-05	0.000222576
GOLGA6L1	coding	2.61915	-2.45362	7.68782	0.00555948	0.0326826		HOXD9	coding	1.78979	2.52668	12.0644	0.000513933	0.00881098		CHRNE	coding	1.87368	-0.598924	18.974	1.33e-05	9.97e-05
GOLGA7B	coding	1.50006	2.90236	13.6862	0.000216031	0.00263386		HP	coding	-9.72238	11.1203	164.233	1.35e-37	2.05e-34		CHST13	coding	1.0058	1.98947	6.79667	0.00913281	0.0302244
GOLT1A	coding	1.04864	3.02029	9.31051	0.00227843	0.0163607		HPCA	coding	1.26691	-0.338244	10.6551	0.00109768	0.0166455		CHST4	coding	3.11455	1.05694	12.1639	0.000487235	0.00236718
GPA33	coding	-1.27484	9.00583	12.2564	0.000463656	0.00472122		HPD	coding	-9.29981	6.7688	144.45	2.83e-33	1.7e-30		CHST5	coding	-2.83072	5.72137	25.5123	4.4e-07	4.91e-06
GPER	coding	-1.32357	3.15677	11.0484	0.000887637	0.00784401		HPN	coding	-4.83842	5.12991	54.4512	1.59e-13	1.53e-11		CHST6	coding	-1.61731	1.61785	32.731	1.06e-08	1.85e-07
GPR116	coding	1.08118	4.7257	20.1473	7.17e-06	0.000182456		HPR	coding	-9.17455	5.39503	153.4	3.13e-35	2.45e-32		CHST8	coding	-2.52074	-1.69974	18.9379	1.35e-05	0.000101195
GPR119	coding	-1.52935	-2.30252	7.71222	0.00548482	0.0323424		HPSE2	coding	2.1338	1.38332	11.7829	0.000597762	0.0100806		CHST9	coding	2.81495	-0.434381	18.9675	1.33e-05	9.99e-05
GPR12	coding	-2.10399	-2.36962	10.4506	0.0012261	0.0100968		HPX	coding	-9.52589	8.48486	190.158	2.94e-43	2.83e-39		CHSY3	coding	1.38627	1.43444	23.9423	9.93e-07	1e-05
GPR128	coding	-1.22441	3.25418	8.209	0.00416832	0.0260873		HRG	coding	-9.88994	8.45839	120.035	6.22e-28	1.88e-25		CHTF18	coding	1.2137	4.63663	25.6519	4.09e-07	4.61e-06
GPR143	coding	1.91502	1.81051	12.1625	0.000487596	0.00491132		HRSP12	coding	-1.9111	5.6425	38.9195	4.42e-10	2.89e-08		CIDEA	coding	-3.73711	-1.75986	13.1984	0.000280194	0.0014579
GPR15	coding	-2.24598	3.64082	14.6465	0.000129675	0.00177622		HS3ST2	coding	-2.13329	0.791755	25.2454	5.05e-07	2.03e-05		CIDEB	coding	1.56118	4.89437	40.5864	1.88e-10	5.44e-09
GPR158	coding	-1.29465	-0.134958	10.8183	0.00100503	0.00863826		HS3ST3B1	coding	-2.07152	1.06799	27.6935	1.42e-07	6.37e-06		CIDEC	coding	-2.65527	1.70211	28.0447	1.19e-07	1.54e-06
GPR174	coding	-1.33792	0.064691	11.7019	0.000624369	0.00598036		HS3ST6	coding	2.73486	-0.0683236	12.1348	0.0004949	0.00855576		CILP	coding	-2.27987	4.1828	26.1998	3.08e-07	3.58e-06
GPR18	coding	-1.34398	0.344312	17.0879	3.57e-05	0.000642743		HS6ST3	coding	2.11472	-1.56569	12.4866	0.000409879	0.00725526		CILP2	coding	3.31018	0.697029	44.0349	3.23e-11	1.16e-09
GPR19	coding	1.3304	-0.469568	11.7041	0.000623611	0.00597547		HSD11B1	coding	-5.22881	5.41321	107.043	4.36e-25	1.01e-22		CIRH1A	coding	1.29531	5.56734	65.031	7.37e-16	6.16e-14
GPR3	coding	2.24856	-0.0738637	22.7712	1.82e-06	6.12e-05		HSD11B2	coding	1.14679	7.61621	8.68235	0.00321307	0.0395141		CITED1	coding	1.98296	-0.531403	11.8155	0.000587401	0.00279645
GPR4	coding	1.57328	2.34237	24.4527	7.62e-07	3.03e-05		HSD17B13	coding	-7.91119	4.9329	164.505	1.17e-37	1.99e-34		CITED2	coding	-1.44782	6.14162	42.9913	5.5e-11	1.83e-09
GPR55	coding	-1.09875	1.73767	7.62567	0.00575432	0.0335143		HSD17B6	coding	-4.29362	5.69897	57.3743	3.6e-14	3.68e-12		CITED4	coding	2.06378	2.36511	24.3526	8.02e-07	8.3e-06
GPR84	coding	2.05759	0.631491	17.9951	2.21e-05	0.000441553		HSD3B2	coding	6.11785	4.4239	39.0024	4.23e-10	2.77e-08		CKAP2	coding	1.56466	5.33554	35.0395	3.23e-09	6.5e-08
GPR97	coding	1.20065	1.67888	10.7501	0.00104274	0.00889394		HSPA2	coding	1.57824	5.41151	23.3758	1.33e-06	4.88e-05		CKAP2L	coding	1.60283	3.31649	29.4471	5.75e-08	8.13e-07
GPR98	coding	-1.12197	1.48981	6.73677	0.00944456	0.0486509		HSPA6	coding	-1.45957	4.13967	13.2552	0.000271826	0.00515434		CKB	coding	-1.958	9.79098	20.6202	5.6e-06	4.64e-05
GPSM2	coding	1.14144	5.41424	13.1955	0.000280621	0.00321435		HSPB3	coding	2.00433	-0.692044	8.54979	0.00345562	0.0416466		CKM	coding	-2.52547	-0.925054	9.10796	0.002545	0.0101072
GPT2	coding	1.19764	6.43141	16.6504	4.49e-05	0.000773208		HSPB7	coding	2.57661	3.52385	15.1207	0.000100852	0.00223238		CKMT1A	coding	-1.17406	2.90647	15.3762	8.81e-05	0.000525231
GPX8	coding	1.38452	3.81174	29.0456	7.07e-08	4.52e-06		HSPB8	coding	2.25412	4.82044	14.6375	0.000130293	0.00276351		CKMT1B	coding	-1.46061	3.12868	18.288	1.9e-05	0.0001365
GRAMD2	coding	1.24003	2.07259	12.2083	0.000475782	0.00481371		HSPB9	coding	-1.30688	-1.79465	9.22549	0.00238668	0.0309455		CKMT2	coding	4.12031	3.46782	32.0659	1.49e-08	2.51e-07
GRAMD3	coding	-1.02424	4.78985	28.4486	9.62e-08	5.77e-06		HTR2A	coding	2.2974	-0.88112	22.6609	1.93e-06	6.82e-05		CKS1B	coding	1.29167	4.90632	34.8446	3.57e-09	7.09e-08
GREB1L	coding	3.87436	1.1714	25.8371	3.71e-07	1.71e-05		HTR3A	coding	1.95136	-0.470067	13.0652	0.000300834	0.00561401		CKS2	coding	1.40618	5.68263	31.7363	1.77e-08	2.9e-07
GREM2	coding	-1.90137	4.78054	12.969	0.00031669	0.00355007		HTR4	coding	1.86796	1.55664	12.1894	0.000480628	0.00834899		CLCA1	coding	-3.30274	9.93333	17.0054	3.73e-05	0.000246168
GRHL1	coding	1.73082	2.58182	28.68	8.54e-08	5.26e-06		HYAL1	coding	-2.11413	4.03537	18.3309	1.86e-05	0.000512301		CLCA2	coding	-3.04269	0.0389435	17.5387	2.82e-05	0.000192481
GRHL3	coding	2.78214	1.38359	26.3451	2.86e-07	1.4e-05		IDO2	coding	-3.75984	-1.2003	24.0621	9.33e-07	3.56e-05		CLCA4	coding	-3.64674	8.86405	17.5871	2.74e-05	0.000188363
GRIA3	coding	-1.34194	0.505579	10.49	0.0012002	0.00991743		IFITM10	coding	-1.15688	1.87695	21.8225	2.99e-06	0.000101046		CLCN2	coding	-1.24067	5.91914	29.8302	4.72e-08	6.85e-07
GRIK4	coding	-1.07138	-1.39614	7.89436	0.00495891	0.0299317		IGDCC4	coding	1.32394	2.44441	21.1007	4.36e-06	0.000142404		CLCN4	coding	1.95598	3.16547	31.5442	1.95e-08	3.17e-07
GRIN2B	coding	1.95423	1.25122	25.6851	4.02e-07	1.81e-05		IGFALS	coding	-2.6398	2.6466	18.1366	2.06e-05	0.000559301		CLCN5	coding	1.1833	4.73073	27.4045	1.65e-07	2.07e-06
GRIN2D	coding	3.46906	3.89383	43.65	3.93e-11	1.33e-08		IGFBP1	coding	-8.5389	6.01377	156.687	5.99e-36	5.77e-33		CLCNKA	coding	-2.90971	-1.54517	24.0026	9.62e-07	9.73e-06
GRINA	coding	1.12705	6.95109	35.0481	3.22e-09	4.2e-07		IGFBP2	coding	-1.61681	7.26596	16.248	5.56e-05	0.00134669		CLCNKB	coding	-5.03208	0.22185	42.8265	5.98e-11	1.97e-09
GRM2	coding	1.20301	-1.67897	7.1468	0.00750978	0.0409017		IGFBP5	coding	1.5955	8.3398	23.2703	1.41e-06	5.12e-05		CLDN1	coding	5.6183	6.31871	133.236	8.03e-31	3.27e-28
GRM8	coding	1.97442	3.92084	12.8659	0.000334631	0.00369526		IGFBP6	coding	1.19505	3.71228	12.0492	0.000518143	0.00886742		CLDN10	coding	4.57668	0.0507572	38.0544	6.88e-10	1.68e-08
GRP	coding	2.79283	-1.23619	8.23607	0.0041066	0.0257782		IGFN1	coding	1.33176	0.602202	9.51277	0.00204046	0.0272389		CLDN14	coding	5.36218	0.975834	56.7567	4.93e-14	3.05e-12
GRPR	coding	2.19482	-0.108527	10.5518	0.00116074	0.00966879		IGJ	coding	2.06512	11.2669	14.9047	0.000113081	0.00247289		CLDN16	coding	3.92443	-0.749132	52.0206	5.49e-13	2.85e-11
GSDMA	coding	1.36228	0.764488	12.8545	0.000336664	0.00371204		IGLON5	coding	-1.36114	-0.454272	10.1103	0.00147445	0.021055		CLDN2	coding	4.55895	5.96924	32.3977	1.26e-08	2.15e-07
GSDMC	coding	2.05534	-1.3533	15.8507	6.85e-05	0.00107931		IGSF11	coding	2.5679	-0.825653	16.0501	6.17e-05	0.00147767		CLDN23	coding	-2.40637	5.98094	48.6041	3.13e-12	1.41e-10
GSG1L	coding	-2.04337	-1.40066	19.7139	8.99e-06	0.000216522		IGSF23	coding	-1.89297	-0.406132	10.6103	0.00112459	0.0169469		CLDN5	coding	-1.4989	4.51526	22.1378	2.54e-06	2.29e-05
GSTM2	coding	-1.30546	2.97534	15.3103	9.12e-05	0.00134169		IGSF5	coding	1.50188	-1.45935	8.25569	0.00406245	0.0472638		CLDN6	coding	4.19244	-1.98867	21.9819	2.75e-06	2.46e-05
GSTM5	coding	-1.68171	1.58556	12.5213	0.000402343	0.00424698		IGSF6	coding	-1.15387	3.38429	16.471	4.94e-05	0.0012114		CLDN7	coding	-1.3582	8.52819	22.3416	2.28e-06	2.09e-05
GTF2F2	coding	1.12958	5.30799	31.6336	1.86e-08	1.65e-06		IL11	coding	1.77883	0.898976	9.52725	0.00202443	0.0270374		CLDN8	coding	-3.16831	5.56312	12.8748	0.000333037	0.00169499
GTF2IRD1	coding	1.76568	5.39448	46.2766	1.03e-11	4.27e-09		IL17A	coding	4.22704	-1.50718	28.659	8.63e-08	4.03e-06		CLDN9	coding	2.2717	0.542535	27.7155	1.41e-07	1.79e-06
GTF3A	coding	1.72181	6.8509	30.128	4.04e-08	2.94e-06		IL17B	coding	2.55642	-1.79181	15.2247	9.54e-05	0.00214079		CLEC12A	coding	1.05798	1.05042	9.71754	0.00182517	0.00753438
GTSE1	coding	1.06952	3.97498	15.8671	6.8e-05	0.00107208		IL17F	coding	4.89587	-2.48523	26.5899	2.52e-07	1.08e-05		CLEC17A	coding	-1.81849	-0.110491	16.0956	6.02e-05	0.000375756
GTSF1	coding	-1.03865	-1.23894	7.00334	0.00813578	0.0434751		IL17REL	coding	1.35459	-0.655052	8.33954	0.00387914	0.0457764		CLEC18A	coding	-1.17627	-1.15018	13.854	0.000197572	0.00107283
GUCA1A	coding	2.00515	-2.21726	11.8053	0.000590637	0.00574103		IL19	coding	2.97433	-2.35683	9.07639	0.00258931	0.0329952		CLEC1B	coding	9.40668	0.554621	105.409	9.94e-25	2.08e-22
GUCA2A	coding	-2.07441	6.45746	9.67902	0.00186384	0.0139669		IL1RAP	coding	-1.56988	3.90324	37.0946	1.13e-09	6.99e-08		CLEC3B	coding	-2.68476	4.98768	38.9718	4.3e-10	1.13e-08
GUCA2B	coding	-2.69868	5.14232	13.1326	0.000290202	0.00330183		IL24	coding	3.55775	-0.330204	24.6474	6.88e-07	2.69e-05		CLEC4C	coding	2.39477	-2.29035	14.1085	0.000172561	0.000950417
GYLTL1B	coding	3.27471	4.17491	40.3137	2.16e-10	5e-08		IL27	coding	-3.09488	-1.4797	28.0643	1.17e-07	5.34e-06		CLEC4D	coding	2.80863	-1.75661	16.1925	5.72e-05	0.000359268
GZMB	coding	1.46597	2.30469	12.0177	0.00052698	0.00522423		IL36B	coding	-3.28237	-2.81823	15.1877	9.73e-05	0.00217636		CLEC4E	coding	2.83214	0.630169	29.6075	5.29e-08	7.55e-07
GZMM	coding	-1.24198	1.18186	14.8166	0.00011849	0.0016496		IL4I1	coding	-1.05647	3.06408	11.2458	0.000798034	0.0128218		CLEC4G	coding	3.75106	2.25847	29.5656	5.41e-08	7.71e-07
HABP2	coding	2.38561	5.11284	12.7572	0.000354644	0.00386456		INA	coding	1.94625	0.575143	10.3581	0.0012891	0.0188845		CLEC4M	coding	5.10234	1.70532	43.0214	5.41e-11	1.81e-09
HAGHL	coding	1.70904	2.366	27.0342	2e-07	1.05e-05		INHBB	coding	-1.84155	3.76738	20.595	5.67e-06	0.000181133		CLEC5A	coding	5.05635	1.70291	83.2704	7.16e-20	9.03e-18
HAPLN3	coding	1.68978	3.42797	27.5539	1.53e-07	8.44e-06		INHBC	coding	-8.38981	3.23848	109.099	1.54e-25	3.72e-23		CLEC6A	coding	2.95609	-1.90411	15.179	9.78e-05	0.000574854
HBA1	coding	-1.84766	-1.27184	8.721	0.00314565	0.0210741		INHBE	coding	-6.32365	3.45231	112.627	2.6e-26	6.72e-24		CLEC7A	coding	1.12933	3.01537	15.863	6.81e-05	0.000418274
HBA2	coding	-1.90994	-0.270473	15.5418	8.07e-05	0.00122442		INMT	coding	-1.4532	3.5732	25.3629	4.75e-07	1.92e-05		CLEC9A	coding	-1.97897	-0.70201	34.3132	4.69e-09	8.99e-08
HBB	coding	-1.68431	4.27223	12.9068	0.000327384	0.00363628		INSC	coding	2.63476	1.10063	36.3419	1.66e-09	1.02e-07		CLECL1	coding	-1.31351	-0.0561705	17.4289	2.98e-05	0.000202254
HCAR1	coding	1.77012	-0.481355	10.1045	0.00147911	0.0116968		IP6K3	coding	-1.91984	0.414664	13.747	0.000209152	0.0041074		CLIC5	coding	-1.90712	6.8849	35.6455	2.37e-09	4.96e-08
HCAR2	coding	2.22715	1.5228	16.6332	4.54e-05	0.00077882		IQSEC3	coding	1.03185	0.563535	8.78068	0.00304438	0.0377775		CLIC6	coding	-1.75055	3.55367	16.9986	3.74e-05	0.000246722
HCAR3	coding	2.7398	1.66315	20.1104	7.31e-06	0.000185236		IRX3	coding	-1.21978	-0.897793	8.66264	0.00324801	0.0398084		CLMP	coding	-3.09193	3.00404	40.5215	1.94e-10	5.61e-09
HCN1	coding	1.60795	-0.129709	7.07231	0.00782843	0.0422272		ISL2	coding	2.07684	-0.66916	28.8705	7.74e-08	3.67e-06		CLPB	coding	1.08354	3.93501	39.3366	3.57e-10	9.6e-09
HECW1	coding	1.21474	-0.430341	12.3488	0.00044128	0.00454682		ITGAD	coding	-3.53549	0.347935	61.3521	4.77e-15	5.11e-13		CLRN3	coding	-1.35567	5.72487	24.299	8.25e-07	8.51e-06
HECW2	coding	1.8907	2.85323	48.4548	3.38e-12	1.84e-09		ITGBL1	coding	-1.33464	3.9889	13.1123	0.000293364	0.00549591		CLSPN	coding	1.66738	3.65945	27.4014	1.65e-07	2.08e-06
HELLS	coding	1.45507	3.19905	26.9016	2.14e-07	1.1e-05		ITIH1	coding	-9.76143	7.66857	160.432	9.11e-37	1.05e-33		CLU	coding	2.37655	8.7452	22.7052	1.89e-06	1.77e-05
HEPHL1	coding	3.3325	-0.117197	23.1702	1.48e-06	5.18e-05		ITIH2	coding	-9.7035	7.82936	162.934	2.59e-37	3.56e-34		CLVS2	coding	-3.21199	-2.20111	21.6904	3.2e-06	2.82e-05
HES5	coding	-1.76445	-1.14463	17.5842	2.75e-05	0.000520325		ITIH3	coding	-8.57698	7.74342	188.158	8.03e-43	4.64e-39		CMA1	coding	-3.78986	0.116515	39.0023	4.23e-10	1.11e-08
HEYL	coding	1.25357	4.1217	20.2228	6.89e-06	0.000177146		ITIH4	coding	-8.40961	8.44039	169.532	9.36e-39	2.25e-35		CMBL	coding	-1.34795	7.03328	19.2354	1.16e-05	8.83e-05
HGF	coding	1.18789	2.44258	12.3578	0.00043914	0.0045339		ITIH5	coding	1.6424	5.5828	19.3418	1.09e-05	0.000325139		CMSS1	coding	1.70474	4.20839	58.864	1.69e-14	1.12e-12
HHLA2	coding	-1.75753	6.51328	15.239	9.47e-05	0.00138344		ITLN1	coding	3.64236	8.66676	22.0966	2.59e-06	8.84e-05		CMTM2	coding	1.37763	-1.71344	8.27861	0.00401147	0.0149856
HIGD1A	coding	-1.17849	7.63866	31.3025	2.21e-08	1.91e-06		ITM2C	coding	1.3951	10.8017	14.4534	0.000143674	0.00299455		CMTM5	coding	-4.05201	-1.34591	36.0389	1.93e-09	4.19e-08
HILPDA	coding	2.12112	4.57483	50.1076	1.46e-12	9.56e-10		JAM2	coding	1.54849	3.54397	20.3567	6.43e-06	0.000200922		CMTM8	coding	1.08569	3.43995	24.1748	8.8e-07	8.98e-06
HIST1H2AK	coding	1.33477	-1.15184	8.49431	0.00356259	0.0230857		JPH2	coding	3.13732	4.35705	26.3773	2.81e-07	1.2e-05		CNDP1	coding	4.78041	0.959204	54.6311	1.45e-13	8.32e-12
HIST1H2AL	coding	1.51052	-2.20484	6.82795	0.0089742	0.0467937		JPH3	coding	1.5505	-0.349295	11.5328	0.000683791	0.0112171		CNGA3	coding	-4.88099	0.548278	41.6545	1.09e-10	3.36e-09
HIST1H2AM	coding	1.15502	-0.72593	7.93951	0.00483669	0.0293472		KCNA1	coding	4.63813	-1.58877	13.7857	0.000204886	0.00404839		CNGB1	coding	-3.43493	-0.727009	40.0312	2.5e-10	7.02e-09
HIST1H2BE	coding	2.13052	-2.45364	13.3577	0.000257367	0.00300448		KCNA6	coding	1.01603	0.600437	8.35235	0.00385189	0.0455106		CNIH2	coding	-1.48905	-1.40301	13.4551	0.000244346	0.00129227
HIST1H2BF	coding	1.5668	-1.70801	6.94209	0.00841907	0.0446011		KCNB2	coding	3.28695	-1.73379	32.4882	1.2e-08	6.61e-07		CNN1	coding	-4.24743	7.21463	36.5536	1.49e-09	3.3e-08
HIST1H2BL	coding	1.01188	-1.56817	7.33242	0.00677217	0.0378519		KCNC1	coding	1.84333	-1.18492	14.483	0.000141431	0.00295633		CNNM1	coding	-1.93058	0.311714	22.3566	2.26e-06	2.07e-05
HIST1H2BN	coding	1.36112	-1.43225	10.577	0.00114504	0.00955456		KCNH1	coding	1.96879	0.098643	29.5525	5.44e-08	2.66e-06		CNNM2	coding	-1.60838	4.93196	61.9828	3.46e-15	2.6e-13
HIST1H2BO	coding	3.34471	-1.2681	21.655	3.26e-06	9.73e-05		KCNJ10	coding	-1.74837	0.581954	18.4275	1.76e-05	0.000493075		CNNM4	coding	-1.64185	7.34678	43.9683	3.34e-11	1.19e-09
HIST1H3G	coding	2.06062	-0.84793	13.7544	0.000208333	0.00256099		KCNJ5	coding	-1.27496	1.19162	11.387	0.000739616	0.0120101		CNR1	coding	-3.88846	1.47196	39.2122	3.8e-10	1.01e-08
HIST1H4D	coding	2.94312	-2.7996	13.9667	0.000186077	0.00235556		KCNK2	coding	2.72231	-0.619728	21.7136	3.17e-06	0.000106081		CNR2	coding	-1.9181	-0.78019	20.5488	5.81e-06	4.79e-05
HIST1H4E	coding	1.19301	-0.037728	8.42862	0.00369361	0.0237485		KCNK3	coding	1.59412	0.969924	11.506	0.000693722	0.0113465		CNRIP1	coding	-1.07162	2.92931	17.5775	2.76e-05	0.000189043
HIST2H2BF	coding	1.53171	-0.401316	13.6463	0.000220676	0.0026774		KCNK9	coding	2.27255	-2.68992	8.99933	0.00270078	0.0342795		CNTD2	coding	3.74197	0.637257	41.3901	1.25e-10	3.82e-09
HIST2H3D	coding	1.69305	-1.71401	12.6564	0.000374291	0.00403603		KCNMA1	coding	1.7918	5.32621	13.0569	0.000302174	0.00563537		CNTFR	coding	-2.43294	3.03709	16.7142	4.35e-05	0.0002819
HIST3H2A	coding	1.14809	2.40067	15.8974	6.69e-05	0.00105785		KCNMB1	coding	2.73036	4.1268	21.0409	4.5e-06	0.000146258		CNTN1	coding	-2.72634	2.1362	25.3949	4.67e-07	5.18e-06
HJURP	coding	1.40466	4.32002	23.7457	1.1e-06	4.12e-05		KCNN2	coding	-2.1778	0.861307	25.5856	4.23e-07	1.73e-05		CNTN2	coding	-3.94968	0.593094	36.687	1.39e-09	3.12e-08
HKDC1	coding	1.07607	6.00717	12.0997	0.000504309	0.00504448		KCNN3	coding	1.34047	2.93916	15.2199	9.57e-05	0.00214164		CNTN3	coding	-1.97893	2.79849	14.9985	0.000107596	0.000626156
HLA-DOB	coding	-1.06924	1.98753	10.9811	0.000920448	0.00805267		KCNS2	coding	1.66754	-1.87872	8.57732	0.00340376	0.0412276		CNTN4	coding	-1.53397	2.80781	22.256	2.39e-06	2.17e-05
HMGA1	coding	1.32357	8.30697	26.4115	2.76e-07	1.37e-05		KCNT2	coding	-1.48974	0.69983	14.2669	0.000158632	0.00325003		CNTNAP3	coding	-1.78761	0.0547782	11.9045	0.00055997	0.00268043
HMGCLL1	coding	-1.59294	-0.941778	13.2201	0.000276958	0.00318249		KCTD8	coding	3.68805	-2.19916	13.8845	0.000194399	0.00387831		CNTNAP3B	coding	-1.66978	0.85894	11.1258	0.000851349	0.00386999
HMGCS2	coding	-1.42336	9.18959	14.1847	0.000165711	0.00214955		KDM8	coding	-1.28183	2.98733	33.0619	8.93e-09	5.01e-07		COBLL1	coding	1.24368	5.12488	25.9455	3.51e-07	4.03e-06
HMMR	coding	1.20344	4.42432	16.4156	5.09e-05	0.0008548		KEL	coding	-1.39191	-1.37624	10.5336	0.00117225	0.0175098		COL10A1	coding	6.5729	3.58729	72.485	1.68e-17	1.67e-15
HMX2	coding	-1.78052	-2.1782	14.1308	0.000170531	0.00218946		KHK	coding	-2.04462	5.26176	43.7598	3.71e-11	2.63e-09		COL11A1	coding	4.21994	4.62338	58.8274	1.72e-14	1.14e-12
HMX3	coding	-1.70416	-1.70696	8.09154	0.00444722	0.0274336		KIAA0408	coding	2.19683	-1.75211	9.39155	0.00217988	0.0288309		COL17A1	coding	-1.01451	8.03386	6.95704	0.00834902	0.0280026
HOGA1	coding	2.04639	1.81222	13.9777	0.000184987	0.00234382		KIAA1211	coding	1.11774	5.62372	14.6184	0.000131626	0.00278975		COL18A1	coding	2.265	8.30388	49.0184	2.54e-12	1.17e-10
HOMER1	coding	1.95397	2.3915	36.2785	1.71e-09	2.53e-07		KIAA1614	coding	1.20266	1.19695	11.9152	0.000556767	0.00946111		COL19A1	coding	-3.34678	0.217611	33.6912	6.46e-09	1.19e-07
HOXB8	coding	1.94034	3.56939	18.8028	1.45e-05	0.000317844		KIAA1644	coding	1.90303	2.70573	13.2164	0.000277507	0.00524649		COL1A1	coding	2.29859	10.938	33.4966	7.14e-09	1.3e-07
HOXC11	coding	4.9647	-1.38572	15.7481	7.24e-05	0.00112444		KIAA2022	coding	1.8746	0.216485	10.8398	0.000993403	0.0153826		COL1A2	coding	1.23118	10.3994	14.3416	0.000152458	0.000852538
HOXD4	coding	-1.40527	0.69777	9.41915	0.00214731	0.0156054		KIF1A	coding	1.93343	2.2338	12.6222	0.000381184	0.00684378		COL21A1	coding	-1.36013	1.53184	11.2056	0.000815509	0.0037223
HPCA	coding	-1.12485	-0.338244	9.45951	0.00210057	0.0153197		KIF5A	coding	1.64106	1.6675	10.5135	0.00118505	0.0176735		COL22A1	coding	1.99624	1.06896	17.8507	2.39e-05	0.000166805
HPCAL4	coding	-1.47319	-1.43312	9.9094	0.00164437	0.0126978		KIRREL2	coding	1.53681	-1.78386	12.1525	0.000490215	0.0084951		COL24A1	coding	-1.70638	1.50098	15.1826	9.76e-05	0.000574055
HPGD	coding	-1.8319	6.73393	19.7685	8.74e-06	0.000213461		KIRREL3	coding	2.58526	0.0326747	29.0349	7.11e-08	3.38e-06		COL26A1	coding	3.46824	-0.899961	36.2509	1.73e-09	3.8e-08
HPGDS	coding	-1.33877	1.74864	12.3774	0.000434557	0.00449946		KLB	coding	-2.98821	2.0835	43.6667	3.89e-11	2.74e-09		COL27A1	coding	1.56046	5.1019	26.0958	3.25e-07	3.76e-06
HPN	coding	1.86804	5.12991	10.3652	0.00128415	0.0104645		KLF15	coding	-2.50587	2.48396	26.9145	2.13e-07	9.24e-06		COL28A1	coding	-2.03135	2.52116	24.5366	7.29e-07	7.65e-06
HPSE2	coding	-1.66197	1.38332	7.4625	0.00629974	0.0358651		KLK1	coding	1.87582	5.31049	13.0376	0.000305297	0.00568629		COL2A1	coding	-2.14725	0.885771	15.6502	7.62e-05	0.000461885
HRASLS2	coding	-2.20986	1.40867	16.3657	5.22e-05	0.000873012		KLK7	coding	-3.0652	1.96476	9.54139	0.00200889	0.026892		COL3A1	coding	1.08965	10.9206	10.6821	0.0010818	0.00477917
HRCT1	coding	-1.42573	4.22405	12.0509	0.000517674	0.0051461		KLKB1	coding	-6.09454	3.83478	117.272	2.5e-27	6.95e-25		COL4A1	coding	2.12904	8.9878	37.4434	9.41e-10	2.21e-08
HRK	coding	-2.84531	-2.166	21.1542	4.24e-06	0.000120578		KMO	coding	-3.95827	2.46666	76.9797	1.73e-18	2.31e-16		COL4A2	coding	1.45582	9.02828	18.9407	1.35e-05	0.000101103
HS6ST2	coding	2.65579	2.71936	17.6662	2.63e-05	0.000502992		KNDC1	coding	-2.02806	1.20988	23.808	1.06e-06	3.98e-05		COL4A5	coding	-1.96715	3.21024	29.715	5e-08	7.19e-07
HS6ST3	coding	-1.63901	-1.56569	9.56277	0.00198563	0.0146666		KNG1	coding	-7.63266	7.58559	119.128	9.82e-28	2.92e-25		COL4A6	coding	-3.68908	2.24277	43.0164	5.43e-11	1.81e-09
HSD11B2	coding	-1.3095	7.61621	11.2411	0.000800064	0.00723736		KRT1	coding	2.47804	-1.83739	14.7946	0.000119878	0.00259015		COL5A1	coding	1.32078	7.92508	20.4134	6.24e-06	5.09e-05
HSD17B2	coding	-1.76207	6.34907	13.8258	0.000200565	0.0024963		KRT2	coding	1.91747	-2.39575	10.4865	0.00120249	0.0178875		COL5A2	coding	1.38078	7.5778	24.4361	7.68e-07	8.01e-06
HSF2BP	coding	1.09582	-0.414807	9.49647	0.00205868	0.0150789		KRT24	coding	5.06612	2.02969	27.7539	1.38e-07	6.2e-06		COL6A5	coding	-2.83305	-0.507446	22.9721	1.64e-06	1.57e-05
HSP90AB1	coding	1.27985	10.5176	27.6621	1.44e-07	8.06e-06		KRT5	coding	-1.44413	-1.33717	8.22536	0.00413091	0.0477908		COL6A6	coding	2.70699	-0.387392	15.1429	9.97e-05	0.000585233
HSPA1A	coding	-1.129	6.3366	8.20234	0.00418364	0.0261709		KRT7	coding	-2.89435	3.32112	26.413	2.76e-07	1.18e-05		COL8A1	coding	1.73822	4.06086	20.839	5e-06	4.19e-05
HSPD1	coding	1.17725	9.39667	27.2216	1.81e-07	9.76e-06		KRTAP13-2	coding	2.60395	-0.449802	10.1673	0.00142954	0.0205557		COL9A1	coding	-1.07748	2.11397	6.66566	0.00982883	0.0321922
HSPH1	coding	1.49164	7.62384	31.4633	2.03e-08	1.79e-06		KSR2	coding	1.60611	1.09008	14.2987	0.000155969	0.00320913		COL9A2	coding	-1.28262	4.221	17.6416	2.67e-05	0.000183663
HTR1D	coding	3.62507	1.78708	35.2654	2.88e-09	3.85e-07		KYNU	coding	-1.79417	2.97669	24.4199	7.75e-07	3e-05		COL9A3	coding	2.45747	4.16406	25.4745	4.48e-07	5e-06
HTR3A	coding	-1.73985	-0.470067	11.8748	0.000568996	0.00556437		LAMA1	coding	1.06836	2.91009	11.1724	0.000830212	0.0132284		COLEC10	coding	5.96537	2.19837	164.574	1.13e-37	1.82e-34
HTR3C	coding	-2.73058	-1.90884	8.10034	0.00442569	0.0273339		LAMA4	coding	1.37208	6.42342	36.4717	1.55e-09	9.52e-08		COLEC11	coding	4.83252	4.05109	141.291	1.39e-32	6.92e-30
HTR3E	coding	-2.3215	-0.873057	8.59226	0.00337595	0.0222265		LAMC3	coding	-1.31657	3.24541	20.0582	7.51e-06	0.000231852		COLEC12	coding	-1.35172	4.0418	9.97753	0.00158462	0.00664971
HTR7	coding	-1.42247	0.35713	16.9951	3.75e-05	0.000669533		LBP	coding	-7.24032	6.11854	116.346	3.99e-27	1.09e-24		COMP	coding	6.24907	3.80313	47.4646	5.6e-12	2.42e-10
HTRA3	coding	1.78818	5.05179	23.2487	1.42e-06	5.03e-05		LCAT	coding	-3.00428	3.52405	52.051	5.41e-13	4.82e-11		COMT	coding	1.08578	6.52406	43.3972	4.47e-11	1.55e-09
HTRA4	coding	1.27977	-0.291326	7.2512	0.00708536	0.0391736		LCN10	coding	1.39824	0.140998	10.5483	0.00116297	0.0173892		CORIN	coding	2.10934	-0.310226	18.6919	1.54e-05	0.000113394
IARS	coding	1.10876	6.95951	39.5795	3.15e-10	6.84e-08		LCN2	coding	2.55233	7.92191	22.6339	1.96e-06	6.9e-05		CORO2B	coding	-1.05165	1.39122	8.63313	0.00330104	0.0126607
IBSP	coding	5.36733	0.906604	38.7329	4.86e-10	9.55e-08		LCN6	coding	2.50483	-2.13004	15.1076	0.000101552	0.00224284		CORO6	coding	-2.2127	0.602409	18.2483	1.94e-05	0.000139098
IER3	coding	1.3584	7.46789	20.3073	6.59e-06	0.000171365		LDB3	coding	3.12644	2.35061	23.4527	1.28e-06	4.71e-05		CORT	coding	-1.45578	-1.86294	10.6723	0.00108752	0.00479931
IER5L	coding	1.12915	4.41853	18.4472	1.75e-05	0.000367236		LEAP2	coding	-5.05936	3.26219	79.1417	5.78e-19	7.99e-17		COX6A2	coding	3.22969	-2.71121	18.6352	1.58e-05	0.00011655
IFI44	coding	1.04299	3.56411	13.4761	0.000241622	0.00287005		LECT2	coding	-9.3385	2.83893	118.887	1.11e-27	3.27e-25		COX6B2	coding	-2.62923	2.01772	28.7268	8.33e-08	1.13e-06
IFI6	coding	1.35038	5.94721	14.539	0.000137287	0.00185412		LEFTY1	coding	1.92876	7.15733	12.944	0.000320947	0.00592507		CP	coding	5.25041	8.21947	82.9706	8.33e-20	1.05e-17
IFITM1	coding	1.54538	7.51615	29.0478	7.06e-08	4.52e-06		LEPR	coding	-3.41	5.07668	62.3928	2.81e-15	3.04e-13		CPA3	coding	-2.75593	4.21629	62.6681	2.45e-15	1.9e-13
IFITM3	coding	1.55859	8.17462	35.9955	1.98e-09	2.84e-07		LGALS12	coding	2.19836	-0.969472	22.5807	2.01e-06	7.06e-05		CPA4	coding	4.5217	-1.36654	35.6462	2.37e-09	4.96e-08
IFITM5	coding	2.27929	-2.77781	8.29351	0.0039787	0.0251668		LGALS9C	coding	1.73417	4.48444	14.0109	0.000181753	0.00364364		CPB1	coding	-3.85477	0.594496	17.1245	3.5e-05	0.000232811
IGF2BP3	coding	4.20555	2.82733	32.8946	9.73e-09	9.76e-07		LHFPL4	coding	2.64487	0.130998	18.9578	1.34e-05	0.00038996		CPB2	coding	9.7477	5.26101	125.5	3.96e-29	1.31e-26
IGFBP5	coding	1.10791	8.3398	11.4974	0.00069694	0.00649891		LHX2	coding	-3.16686	-0.732387	54.4053	1.63e-13	1.57e-11		CPEB1	coding	-3.15968	0.553749	37.0146	1.17e-09	2.69e-08
IGFBP7	coding	1.19053	8.37763	19.445	1.04e-05	0.000241996		LHX6	coding	1.31603	1.84344	13.619	0.000223904	0.00436446		CPLX2	coding	-1.96773	2.46523	10.4199	0.00124662	0.00538658
IGFL1	coding	3.55116	-1.98468	11.1926	0.000821225	0.00738591		LHX9	coding	-3.99141	-1.90597	23.9051	1.01e-06	3.82e-05		CPM	coding	-1.51973	5.92961	20.8095	5.07e-06	4.25e-05
IGFL2	coding	3.92812	0.138587	24.617	6.99e-07	2.84e-05		LIFR	coding	-1.29845	4.3552	12.4894	0.000409257	0.00725313		CPN1	coding	8.24861	3.13851	79.4742	4.89e-19	5.78e-17
IGFL4	coding	2.29138	-2.30924	7.31657	0.00683215	0.0380944		LILRA2	coding	-1.16348	0.844792	13.6792	0.000216843	0.00425266		CPN2	coding	8.6838	4.25277	128.855	7.29e-30	2.63e-27
IGJ	coding	-2.0264	11.2669	14.3899	0.000148597	0.00197364		LILRA4	coding	-1.91598	-0.241558	17.2954	3.2e-05	0.000827491		CPNE1	coding	1.46271	7.19085	34.766	3.72e-09	7.33e-08
IGLL5	coding	-1.43178	8.31709	10.7971	0.00101658	0.00871427		LILRB4	coding	-1.12351	3.91964	17.4054	3.02e-05	0.000785323		CPNE4	coding	-2.85468	-1.44891	17.1535	3.45e-05	0.000230018
IGSF23	coding	4.10364	-0.406132	33.8198	6.05e-09	6.99e-07		LIN7A	coding	-1.83292	1.00804	19.1922	1.18e-05	0.000348415		CPNE5	coding	-2.18491	3.51244	68.2999	1.4e-16	1.28e-14
IGSF9	coding	-1.03235	5.52075	12.3916	0.000431268	0.00447342		LINGO2	coding	2.39767	-2.31898	14.1005	0.0001733	0.00351073		CPNE7	coding	3.73838	3.91204	41.303	1.3e-10	3.98e-09
IKZF3	coding	-1.13951	4.06163	15.3877	8.76e-05	0.00130045		LIPC	coding	-6.33128	3.59942	122.686	1.63e-28	5.36e-26		CPNE8	coding	-1.50265	3.92301	26.9873	2.05e-07	2.51e-06
IL11	coding	4.50302	0.898976	46.9843	7.16e-12	3.33e-09		LMO3	coding	5.2754	2.6891	34.3617	4.58e-09	2.65e-07		CPNE9	coding	1.20787	-1.45219	7.0996	0.00771013	0.0262282
IL16	coding	-1.19794	4.78971	26.093	3.25e-07	1.56e-05		LMOD1	coding	2.88473	6.80524	25.524	4.37e-07	1.78e-05		CPS1	coding	8.48624	7.75251	124.252	7.42e-29	2.33e-26
IL17A	coding	3.24004	-1.50718	18.9928	1.31e-05	0.00029361		LMX1A	coding	2.05181	-0.242103	9.54594	0.00200392	0.0268504		CR2	coding	-3.87811	3.08219	42.7521	6.21e-11	2.04e-09
IL17C	coding	2.14034	-2.23116	7.71842	0.00546603	0.0322514		LOC100127983	coding	2.16673	0.105488	15.154	9.91e-05	0.00220531		CRABP1	coding	-3.31906	-0.331359	41.4089	1.23e-10	3.78e-09
IL17F	coding	2.41795	-2.48523	7.79332	0.00524398	0.0312669		LOXHD1	coding	2.16159	-1.28458	26.1966	3.08e-07	1.29e-05		CRABP2	coding	1.47552	2.26551	8.16416	0.00427263	0.0158322
IL17REL	coding	-1.18355	-0.655052	7.10381	0.00769201	0.0416801		LOXL4	coding	-2.30635	3.24439	23.1983	1.46e-06	5.28e-05		CRB1	coding	-1.8359	-2.54263	7.94695	0.00481684	0.0175671
IL1A	coding	3.47224	0.808293	32.2742	1.34e-08	1.27e-06		LPA	coding	-7.85781	2.27603	111.553	4.48e-26	1.12e-23		CREB3L1	coding	-1.4852	6.87991	25.0166	5.68e-07	6.15e-06
IL1B	coding	2.49172	4.12654	32.1568	1.42e-08	1.32e-06		LPAR1	coding	1.32076	3.94722	25.0722	5.52e-07	2.2e-05		CREB3L3	coding	3.66583	5.63998	39.9486	2.61e-10	7.27e-09
IL1R2	coding	-1.76495	4.61102	14.3447	0.00015221	0.00201421		LPHN3	coding	1.55072	2.55325	15.1193	0.000100924	0.00223238		CRHBP	coding	5.72786	3.64925	119.824	6.91e-28	2.04e-25
IL1RN	coding	2.30867	4.31883	22.876	1.73e-06	5.82e-05		LPPR4	coding	1.4152	1.45581	14.2784	0.000157667	0.00323256		CRISP3	coding	2.95292	-2.94622	10.8512	0.000987326	0.0044131
IL2	coding	-1.74859	-2.63157	12.5605	0.000393979	0.00417661		LPPR5	coding	4.28896	-2.26881	17.682	2.61e-05	0.000690035		CRMP1	coding	-1.07761	2.22328	11.6348	0.000647303	0.00303955
IL23A	coding	2.6332	1.00302	23.6414	1.16e-06	4.29e-05		LRAT	coding	-3.11301	0.0808813	28.4283	9.72e-08	4.45e-06		CRP	coding	8.35175	8.35502	172.687	1.92e-39	5.03e-36
IL24	coding	3.80044	-0.330204	27.3001	1.74e-07	9.46e-06		LRCH2	coding	1.81844	1.22168	19.3933	1.06e-05	0.000317789		CRYAA	coding	7.10305	-0.41412	72.002	2.15e-17	2.1e-15
IL36RN	coding	2.87557	-2.41549	10.5999	0.00113097	0.00946172		LRCOL1	coding	-4.09345	-1.73772	45.2381	1.74e-11	1.29e-09		CRYAB	coding	-2.32963	3.45416	26.4681	2.68e-07	3.18e-06
IL6	coding	3.34859	1.48377	29.7622	4.88e-08	3.38e-06		LRFN5	coding	3.64808	-0.517067	43.6568	3.91e-11	2.75e-09		CRYBA2	coding	-3.32963	0.0452123	25.2481	5.04e-07	5.55e-06
IL6R	coding	-1.40874	5.85553	18.2955	1.89e-05	0.000389465		LRG1	coding	-3.11256	6.56256	54.4723	1.58e-13	1.52e-11		CRYBA4	coding	-2.27323	-2.58924	19.5177	9.97e-06	7.74e-05
IL8	coding	4.65401	6.20812	57.8918	2.77e-14	3.81e-11		LRP2	coding	-1.66173	-2.73233	12.3016	0.000452573	0.00792359		CRYBB2	coding	-1.24994	-2.62026	6.77823	0.00922762	0.0305087
IMPDH1	coding	1.1926	6.17303	27.404	1.65e-07	9.03e-06		LRRC15	coding	2.7128	1.56894	38.7249	4.88e-10	3.15e-08		CRYZ	coding	1.38134	5.39001	40.3331	2.14e-10	6.12e-09
INHA	coding	2.22181	-2.12039	10.3509	0.00129409	0.0105336		LRRC26	coding	2.00352	3.88244	13.2545	0.00027192	0.00515434		CSDC2	coding	-1.85726	1.02492	12.1485	0.000491265	0.00238555
INHBA	coding	4.98491	3.65032	91.2197	1.29e-21	1.24e-17		LRRC55	coding	-2.00114	0.79363	26.2856	2.94e-07	1.25e-05		CSE1L	coding	1.61549	6.75053	65.0827	7.18e-16	6.01e-14
INHBB	coding	1.80246	3.76738	19.5508	9.8e-06	0.00023082		LRRC66	coding	1.05517	3.67746	10.6708	0.00108841	0.016546		CSF3R	coding	1.62289	3.74462	25.5498	4.31e-07	4.83e-06
IQGAP3	coding	1.69272	5.63603	30.4622	3.4e-08	2.61e-06		LRRN4CL	coding	3.22648	2.08392	56.2079	6.52e-14	6.52e-12		CSMD1	coding	-1.6724	-1.79833	8.40599	0.00373987	0.014093
IRAK2	coding	1.16968	3.84108	21.2987	3.93e-06	0.000113076		LRRTM2	coding	1.72266	-0.749953	25.0359	5.63e-07	2.24e-05		CSN1S1	coding	-1.93354	-2.61408	7.9719	0.0047509	0.0173463
IRF4	coding	-1.69184	4.39742	16.9376	3.86e-05	0.000684615		LSAMP	coding	1.5667	3.38696	11.6476	0.000642857	0.0106668		CST1	coding	3.0793	4.26583	14.5509	0.000136422	0.00077365
IRX2	coding	2.47706	1.32755	10.6162	0.00112103	0.00939955		LUM	coding	1.33473	7.42078	23.146	1.5e-06	5.42e-05		CST2	coding	4.45493	-0.431137	37.144	1.1e-09	2.53e-08
IRX3	coding	1.70267	-0.897793	13.7699	0.000206625	0.00254759		LURAP1	coding	1.65386	-0.993433	15.8615	6.82e-05	0.00160455		CST6	coding	2.72923	-0.782012	14.2727	0.000158144	0.000879226
IRX6	coding	-2.05527	-2.60299	13.3257	0.000261788	0.00304695		LY6G6C	coding	-1.79854	-0.643439	8.57793	0.00340261	0.0412276		CSTA	coding	1.52879	1.78758	19.2381	1.15e-05	8.83e-05
ISM1	coding	2.2901	1.39989	19.0261	1.29e-05	0.000290326		LYNX1	coding	-1.61815	3.73882	13.1157	0.000292836	0.00548958		CTF1	coding	-1.53888	0.448256	13.6111	0.00022485	0.00120175
ISM2	coding	5.19961	1.87288	34.5035	4.25e-09	5.25e-07		LYPD2	coding	-3.46049	-2.45985	32.5339	1.17e-08	6.47e-07		CTH	coding	1.00386	3.8507	8.6155	0.00333314	0.0127652
ITGA11	coding	1.89397	4.25195	38.6849	4.98e-10	9.59e-08		MAB21L1	coding	1.59764	-0.564967	9.59354	0.00195263	0.0263463		CTHRC1	coding	3.94975	4.55039	78.0843	9.87e-19	1.12e-16
ITGA2	coding	1.46919	6.43466	29.9452	4.44e-08	3.15e-06		MAB21L2	coding	4.19484	4.39017	45.0841	1.89e-11	1.38e-09		CTLA4	coding	1.04889	1.0217	8.15974	0.00428306	0.0158668
ITGA5	coding	1.12088	6.45894	8.52478	0.00350343	0.0227841		MADCAM1	coding	2.73391	1.33838	37.4405	9.42e-10	5.93e-08		CTNNA2	coding	-2.90808	0.448684	28.7179	8.37e-08	1.13e-06
ITGA8	coding	-1.20484	2.67409	15.6372	7.67e-05	0.00117841		MAFA	coding	2.7001	-2.36712	15.6874	7.47e-05	0.00173798		CTNND2	coding	-1.47861	0.359736	11.5237	0.000687139	0.00320059
ITGAD	coding	-1.12052	0.347935	6.68963	0.00969753	0.0495979		MAMDC2	coding	2.34329	3.44061	15.1412	9.98e-05	0.00221693		CTPS1	coding	1.85253	5.26213	47.7431	4.86e-12	2.12e-10
ITGAL	coding	-1.11278	4.92351	18.0132	2.19e-05	0.000438106		MAOB	coding	-2.64945	5.11479	32.9677	9.37e-09	5.24e-07		CTSB	coding	1.2541	9.95631	33.0164	9.14e-09	1.63e-07
ITGB7	coding	-1.20864	4.36506	25.4019	4.65e-07	2.02e-05		MAP1A	coding	1.2035	4.3112	10.6361	0.00110902	0.016756		CTSE	coding	-1.72588	5.45007	6.75725	0.00933676	0.030804
ITGB8	coding	1.24646	4.37333	19.7373	8.89e-06	0.000215152		MAPT	coding	2.01953	1.94484	14.7029	0.000125854	0.00270548		CTSG	coding	-3.56497	2.79403	46.6403	8.53e-12	3.56e-10
ITGBL1	coding	2.6095	3.9889	45.4342	1.58e-11	6.16e-09		MARCO	coding	-3.4413	4.65101	38.4726	5.55e-10	3.54e-08		CTSH	coding	1.26433	6.44062	39.6529	3.03e-10	8.32e-09
ITM2A	coding	-1.25196	4.45511	13.7519	0.000208606	0.00256326		MASP1	coding	-2.0422	5.10628	9.74259	0.00180047	0.0246842		CTSL1	coding	1.02584	7.0775	22.3834	2.23e-06	2.05e-05
ITM2C	coding	-1.10297	10.8017	9.15873	0.00247534	0.0175393		MASP2	coding	-6.12171	3.99898	135.855	2.15e-31	9.84e-29		CTSL2	coding	1.89347	3.77695	22.064	2.64e-06	2.37e-05
ITPKA	coding	-1.20903	4.5568	13.7641	0.000207258	0.00255212		MAT1A	coding	-8.18767	7.53564	124.957	5.2e-29	1.81e-26		CTTNBP2	coding	1.02997	3.17188	10.7842	0.00102367	0.00455513
IZUMO2	coding	2.36665	-1.16511	8.05603	0.00453524	0.0278102		MB	coding	1.4827	2.62599	8.64048	0.00328775	0.0401423		CTXN2	coding	-1.60441	-2.6459	8.51911	0.00351437	0.0133741
JAG2	coding	1.44792	5.26835	28.1789	1.11e-07	6.44e-06		MBL2	coding	-9.70149	3.32287	130.594	3.04e-30	1.2e-27		CUBN	coding	-1.08773	0.150185	16.5769	4.67e-05	0.000300373
JPH1	coding	1.18475	4.49554	16.4719	4.94e-05	0.000836583		MBOAT4	coding	-1.8124	-1.84687	15.2195	9.57e-05	0.00214164		CUX2	coding	4.91986	2.46625	58.9553	1.61e-14	1.08e-12
JPH4	coding	-1.3037	0.384197	10.1451	0.00144685	0.011492		MCHR1	coding	-1.63851	-0.381957	12.8631	0.000335125	0.00612727		CWH43	coding	-2.83021	4.51766	15.8678	6.79e-05	0.0004174
KAL1	coding	2.69513	2.58182	63.3889	1.7e-15	2.92e-12		MEDAG	coding	1.26232	2.49974	10.9415	0.000940335	0.0146721		CXCL1	coding	1.41394	5.35702	10.0053	0.00156087	0.00656052
KBTBD13	coding	-1.55487	-2.49518	12.8832	0.00033155	0.00367107		MEIS1	coding	1.89841	3.58868	23.6061	1.18e-06	4.37e-05		CXCL10	coding	2.10057	4.11068	18.1848	2e-05	0.000142991
KCNA3	coding	-1.60038	2.15277	19.2646	1.14e-05	0.00026152		MEOX1	coding	1.96775	1.8351	27.0635	1.97e-07	8.59e-06		CXCL11	coding	3.59303	2.77054	36.9906	1.19e-09	2.71e-08
KCNA4	coding	-1.86629	-2.78958	6.91032	0.00856998	0.0451769		MEOX2	coding	2.5744	1.22502	29.5647	5.41e-08	2.64e-06		CXCL14	coding	-2.83052	7.01766	40.0679	2.45e-10	6.89e-09
KCNA6	coding	-1.05892	0.600437	9.55763	0.0019912	0.0146927		METTL7B	coding	-1.1468	5.16024	15.5318	8.11e-05	0.00186298		CXCL17	coding	6.9083	0.789777	28.2372	1.07e-07	1.41e-06
KCNE2	coding	-1.51591	-1.57025	10.9292	0.000946604	0.00823725		MFAP2	coding	1.10307	3.73602	9.49135	0.00206443	0.0274826		CXCL2	coding	3.22685	4.38631	49.8892	1.63e-12	7.74e-11
KCNE4	coding	1.18117	3.06781	12.8702	0.000333854	0.00368809		MFAP3L	coding	-1.22373	3.31724	15.4511	8.47e-05	0.00192894		CXCL3	coding	1.65457	4.5589	14.4059	0.000147342	0.000828421
KCNH4	coding	1.50899	-0.635367	15.0562	0.000104356	0.00149402		MFAP4	coding	1.50288	6.60452	18.7511	1.49e-05	0.00042599		CXCL6	coding	4.24588	2.25813	62.9244	2.15e-15	1.68e-13
KCNH8	coding	1.69122	1.74248	21.0167	4.55e-06	0.000128192		MFAP5	coding	2.41423	4.10342	20.3587	6.42e-06	0.000200922		CXCL9	coding	2.18719	4.66649	21.5981	3.36e-06	2.95e-05
KCNIP4	coding	-1.05864	0.638257	7.77454	0.00529878	0.0315091		MFSD2A	coding	-1.06213	4.4224	10.1374	0.00145293	0.0208195		CXCR1	coding	1.76517	0.387529	13.9534	0.000187397	0.00102412
KCNJ15	coding	2.79609	0.304863	28.1146	1.14e-07	6.59e-06		MFSD4	coding	1.94496	5.849	14.8333	0.000117443	0.00254899		CXCR2	coding	1.5559	1.28527	13.3472	0.000258815	0.00135989
KCNJ8	coding	1.4159	3.07683	10.2	0.00140439	0.0112205		MIA2	coding	-2.57419	1.77629	23.2657	1.41e-06	5.13e-05		CXCR5	coding	-2.12133	1.40701	23.1567	1.49e-06	1.44e-05
KCNQ5	coding	-1.5387	-0.38146	14.9521	0.000110277	0.00155735		MIXL1	coding	1.87719	-2.25431	12.0669	0.000513242	0.00880959		CXXC5	coding	1.13452	5.31812	41.1289	1.43e-10	4.29e-09
KCTD4	coding	-1.53552	-1.60388	11.1194	0.000854295	0.00762871		MKX	coding	2.67427	0.696789	41.0015	1.52e-10	1.03e-08		CYB5A	coding	1.53325	6.67751	34.2199	4.92e-09	9.4e-08
KDELC1	coding	1.16569	2.36667	25.9342	3.53e-07	1.64e-05		MLIP	coding	-4.99365	0.463983	49.4482	2.04e-12	1.68e-10		CYBRD1	coding	-1.62341	6.2942	31.4862	2.01e-08	3.25e-07
KDELR3	coding	1.20214	4.62251	26.4245	2.74e-07	1.36e-05		MLXIPL	coding	-1.65074	5.41049	20.9119	4.81e-06	0.000155393		CYGB	coding	-1.26646	4.20198	31.2764	2.24e-08	3.57e-07
KHDRBS2	coding	-2.30312	-1.13287	14.2212	0.000162528	0.00211611		MMP1	coding	3.85458	5.29777	41.0374	1.49e-10	1.01e-08		CYP11A1	coding	1.38995	-0.469765	11.033	0.000895061	0.00404577
KIAA0226L	coding	1.49344	6.08869	18.9174	1.37e-05	0.00030356		MMP13	coding	2.92569	-1.13111	17.1987	3.37e-05	0.00086451		CYP17A1	coding	2.70276	-2.52861	15.2102	9.62e-05	0.000566809
KIAA0895	coding	1.5828	2.28936	32.1804	1.41e-08	1.31e-06		MMP2	coding	2.24988	7.78677	50.1807	1.4e-12	1.18e-10		CYP1A1	coding	5.05617	0.730164	23.9573	9.85e-07	9.95e-06
KIAA1199	coding	3.98697	6.36543	69.0358	9.67e-17	2.54e-13		MMP27	coding	2.60832	-2.29108	10.3121	0.0013216	0.0192723		CYP1A2	coding	9.67933	3.89047	94.4774	2.48e-22	3.89e-20
KIAA1211	coding	-1.14337	5.62372	15.3175	9.09e-05	0.00133862		MMP28	coding	1.79662	5.0442	17.0216	3.7e-05	0.000939797		CYP1B1	coding	2.79466	3.97542	46.6398	8.53e-12	3.56e-10
KIAA1239	coding	-1.92779	-0.279935	20.3006	6.62e-06	0.000171613		MMP3	coding	5.07349	3.88228	52.113	5.24e-13	4.69e-11		CYP21A2	coding	3.97501	0.580515	37.626	8.57e-10	2.04e-08
KIAA1257	coding	2.04727	0.884946	17.7225	2.56e-05	0.000493861		MMRN1	coding	1.32939	3.98536	9.88551	0.00166585	0.023125		CYP24A1	coding	3.50584	-0.633639	19.0225	1.29e-05	9.75e-05
KIAA1524	coding	1.2422	3.33111	22.3332	2.29e-06	7.3e-05		MN1	coding	1.15035	2.66986	11.2756	0.000785326	0.0126669		CYP26A1	coding	6.2136	0.728282	43.2293	4.87e-11	1.66e-09
KIAA1549	coding	1.89818	4.19563	55.3747	9.96e-14	9.92e-11		MORN5	coding	4.4249	-1.1386	8.65115	0.00326855	0.0400093		CYP26B1	coding	-2.44058	2.04309	48.9609	2.61e-12	1.2e-10
KIAA1549L	coding	3.01703	1.681	20.5681	5.75e-06	0.000153928		MPDZ	coding	-1.21072	4.71545	9.45797	0.00210233	0.0279357		CYP27A1	coding	1.90982	6.5069	36.1032	1.87e-09	4.06e-08
KIAA1683	coding	-1.63672	1.12169	17.7188	2.56e-05	0.000494494		MPPED1	coding	-6.65351	0.917464	96.3241	9.75e-23	1.78e-20		CYP27B1	coding	2.03599	1.56346	38.7112	4.91e-10	1.26e-08
KIAA1751	coding	4.09346	-1.03651	33.6657	6.54e-09	7.29e-07		MRC1	coding	-1.04404	2.74563	8.23428	0.00411066	0.047652		CYP27C1	coding	-1.90473	-0.559647	24.363	7.98e-07	8.27e-06
KIF14	coding	1.52136	3.35746	24.37	7.95e-07	3.13e-05		MRGPRF	coding	2.93521	4.36466	33.943	5.68e-09	3.25e-07		CYP2A6	coding	9.85947	6.2505	94.6794	2.24e-22	3.54e-20
KIF18A	coding	1.24002	2.77419	19.5866	9.61e-06	0.000227648		MRO	coding	-1.89087	0.346348	24.7188	6.63e-07	2.6e-05		CYP2A7	coding	7.85244	2.81485	61.9869	3.46e-15	2.6e-13
KIF18B	coding	1.18724	3.97339	16.9771	3.78e-05	0.000674247		MRVI1	coding	1.67456	5.19279	22.781	1.82e-06	6.44e-05		CYP2B6	coding	3.5782	5.71023	48.8581	2.75e-12	1.25e-10
KIF19	coding	-1.14625	1.9518	10.0846	0.00149514	0.0117894		MS4A12	coding	2.41388	7.70846	10.1866	0.00141465	0.0204128		CYP2C18	coding	1.36857	3.86531	7.5445	0.00601935	0.0212628
KIF20A	coding	1.48977	4.14152	29.8027	4.78e-08	3.34e-06		MS4A2	coding	1.76425	2.13611	20.2823	6.68e-06	0.000208222		CYP2C19	coding	2.6454	0.638534	15.4945	8.27e-05	0.000496857
KIF23	coding	1.19568	4.16988	19.6896	9.11e-06	0.000218747		MSR1	coding	-1.17427	4.9231	16.062	6.13e-05	0.00146965		CYP2C8	coding	8.41407	5.89368	165.177	8.37e-38	1.42e-34
KIF24	coding	1.28596	2.98268	19.7431	8.86e-06	0.000214935		MST1	coding	-3.31218	5.18854	54.7731	1.35e-13	1.31e-11		CYP2C9	coding	7.31884	6.17782	96.7478	7.87e-23	1.36e-20
KIF26B	coding	3.30312	2.61166	48.585	3.16e-12	1.76e-09		MT1A	coding	-1.67897	0.98548	9.76041	0.0017831	0.0244937		CYP2D6	coding	4.43626	5.4398	95.7163	1.33e-22	2.18e-20
KIF2C	coding	1.22357	4.64071	20.3501	6.45e-06	0.000168597		MT1X	coding	-1.76723	6.43376	17.6439	2.66e-05	0.000702735		CYP2E1	coding	9.18004	8.71353	199.94	2.15e-45	6.22e-41
KIF4A	coding	1.30778	4.83353	19.5942	9.58e-06	0.00022731		MT2A	coding	-2.25127	7.84477	31.09	2.46e-08	1.28e-06		CYP2S1	coding	1.15087	6.97157	14.4609	0.0001431	0.000806764
KIF5C	coding	-1.52593	3.07	12.6614	0.000373276	0.00402809		MTHFS	coding	-1.04164	3.33506	23.1169	1.52e-06	5.48e-05		CYP2W1	coding	2.68204	5.38983	19.104	1.24e-05	9.39e-05
KIFC1	coding	1.18218	5.16874	17.8839	2.35e-05	0.000462372		MTNR1A	coding	2.08886	0.191561	16.219	5.64e-05	0.00136176		CYP39A1	coding	2.09111	3.67357	54.2301	1.78e-13	1.01e-11
KIFC3	coding	1.14125	4.592	16.3605	5.24e-05	0.000874428		MTTP	coding	-2.93846	4.56339	12.5019	0.00040654	0.00722271		CYP3A4	coding	5.43386	7.01856	66.8765	2.89e-16	2.54e-14
KIR3DL2	coding	-1.35454	-1.7099	6.84966	0.00886582	0.0462972		MUC12	coding	2.24555	9.16495	18.4378	1.76e-05	0.000491381		CYP3A43	coding	5.77708	-1.27274	44.2922	2.83e-11	1.03e-09
KIRREL	coding	1.20093	4.36393	19.9574	7.92e-06	0.000196695		MUC17	coding	2.08376	5.48005	11.7249	0.000616684	0.0103454		CYP3A7	coding	4.48874	0.0014689	50.7073	1.07e-12	5.28e-11
KISS1	coding	3.72704	-1.18335	29.3735	5.97e-08	3.99e-06		MUC2	coding	4.16006	9.8828	38.6009	5.2e-10	3.35e-08		CYP3A7-CYP3AP1	coding	2.7745	-2.65617	10.4198	0.0012467	0.00538658
KIT	coding	-1.09948	4.12383	12.6575	0.000374071	0.00403517		MUC4	coding	2.40401	8.69562	19.7815	8.68e-06	0.000264286		CYP4A11	coding	9.35265	6.20234	148.353	3.97e-34	2.8e-31
KLB	coding	-1.32352	2.0835	9.49488	0.00206046	0.0150881		MYCBPAP	coding	1.44835	-1.31557	16.5095	4.84e-05	0.00119012		CYP4A22	coding	8.57355	2.71358	99.5622	1.9e-23	3.5e-21
KLC3	coding	2.26722	-0.726182	25.1064	5.43e-07	2.28e-05		MYH11	coding	3.97066	10.4456	29.5122	5.56e-08	2.71e-06		CYP4B1	coding	-1.50615	-1.26675	9.62691	0.00191747	0.00785923
KLF4	coding	-1.66383	7.64293	22.1111	2.57e-06	8.03e-05		MYH13	coding	2.83893	-2.05922	24.1733	8.8e-07	3.37e-05		CYP4F11	coding	1.4093	4.22853	12.0001	0.000531975	0.00256191
KLHL31	coding	1.53383	1.08417	23.4234	1.3e-06	4.69e-05		MYH6	coding	-2.94208	-2.79926	14.8121	0.000118768	0.00257195		CYP4F12	coding	-1.18678	4.7999	20.9903	4.62e-06	3.9e-05
KLHL35	coding	2.57076	0.820601	47.588	5.26e-12	2.62e-09		MYL9	coding	1.83558	8.60888	10.7629	0.00103553	0.015895		CYP4F2	coding	2.43371	4.24708	28.2764	1.05e-07	1.39e-06
KLHL6	coding	-1.30427	4.17251	20.8534	4.96e-06	0.000138122		MYO16	coding	-1.90683	-0.52023	16.5941	4.63e-05	0.00114598		CYP4F22	coding	2.6994	-0.140022	37.8207	7.76e-10	1.87e-08
KLK10	coding	4.02598	4.16273	32.3543	1.28e-08	1.24e-06		MYOCD	coding	3.16147	3.33073	34.7452	3.76e-09	2.21e-07		CYP4F3	coding	3.25834	4.44908	65.2496	6.6e-16	5.59e-14
KLK11	coding	1.88077	1.75905	10.2115	0.00139564	0.0111713		MYOM1	coding	-1.83503	4.00045	13.6243	0.000223281	0.00435821		CYP4F8	coding	2.76345	-2.30517	12.2298	0.000470332	0.00229626
KLK13	coding	-1.64451	-1.32473	8.34316	0.00387142	0.0245581		MYOT	coding	2.74586	-0.382611	17.8804	2.35e-05	0.000631531		CYP4X1	coding	1.98539	2.2271	21.4392	3.65e-06	3.18e-05
KLK6	coding	5.57386	3.39926	30.5317	3.28e-08	2.55e-06		MYOZ1	coding	-1.43004	-1.36882	9.19448	0.00242746	0.0313056		CYP4Z1	coding	2.99486	-2.72188	9.92627	0.00162936	0.00681763
KLK7	coding	4.8109	1.96476	19.7298	8.92e-06	0.000215267		MYT1L	coding	2.33167	-1.90339	10.0297	0.00154036	0.0218234		CYP7A1	coding	6.84164	0.600503	43.9819	3.31e-11	1.18e-09
KLK8	coding	5.57931	0.634704	22.7247	1.87e-06	6.22e-05		N4BP2L1	coding	-1.00619	3.77019	12.9602	0.000318179	0.00588448		CYP7B1	coding	1.55559	1.65704	17.5595	2.78e-05	0.000190661
KLRB1	coding	-1.54357	2.49418	18.3375	1.85e-05	0.000383464		NACAD	coding	1.50863	1.47995	13.2646	0.000270462	0.00513681		CYP8B1	coding	8.47362	4.63227	147.452	6.25e-34	3.98e-31
KLRC1	coding	-1.36889	-0.0410267	13.9331	0.000189435	0.00238874		NADKD1	coding	-1.54363	5.69609	38.7306	4.87e-10	3.15e-08		CYS1	coding	-1.86007	2.26694	21.2175	4.1e-06	3.51e-05
KLRC2	coding	-1.45742	0.00926688	10.9578	0.000932101	0.00813491		NAGS	coding	-1.4763	2.55424	20.3541	6.44e-06	0.000200982		CYSLTR1	coding	-1.12351	1.32744	12.6835	0.000368893	0.00185816
KLRC3	coding	-1.31561	-0.666468	11.4019	0.000733695	0.00676292		NALCN	coding	-1.90817	0.831053	24.8489	6.2e-07	2.45e-05		CYTL1	coding	-1.31384	0.00778329	13.8764	0.000195231	0.00106192
KLRC4	coding	-1.34878	-0.967427	15.6044	7.81e-05	0.00119331		NAT8	coding	-6.57352	1.49555	52.5375	4.22e-13	3.81e-11		DAAM2	coding	-1.53963	4.57731	31.42	2.08e-08	3.34e-07
KLRK1	coding	-1.71631	-0.38375	17.516	2.85e-05	0.000535461		NBPF7	coding	1.40022	-0.626185	12.8329	0.000340584	0.00621921		DAB1	coding	1.40341	-1.36157	11.5308	0.000684536	0.00319001
KPNA2	coding	1.17126	6.49948	26.5277	2.6e-07	1.31e-05		NCAM1	coding	1.48373	3.95613	13.8466	0.000198355	0.00394361		DACH1	coding	1.71821	4.68969	18.9321	1.35e-05	0.000101427
KREMEN2	coding	1.65518	0.330407	13.6428	0.000221084	0.00268123		NCAM2	coding	1.17858	1.21677	8.71084	0.00316323	0.0390009		DACH2	coding	-1.64874	-2.67385	8.18719	0.00421873	0.0156666
KRT12	coding	-1.68961	-0.312698	13.4084	0.000250494	0.00294517		NDN	coding	1.06194	4.18567	12.122	0.000498313	0.0085942		DARC	coding	-3.16007	3.47465	42.4348	7.31e-11	2.35e-09
KRT16	coding	5.36655	0.33789	27.1902	1.84e-07	9.84e-06		NDNF	coding	1.39951	3.43904	15.3985	8.71e-05	0.00197562		DARS	coding	1.19985	6.58755	55.3807	9.93e-14	5.81e-12
KRT17	coding	5.83679	4.19787	48.8227	2.8e-12	1.65e-09		NDST3	coding	-1.36153	-1.15485	8.21279	0.00415961	0.0480651		DBC1	coding	1.26533	-0.859817	9.44182	0.00212092	0.00859316
KRT2	coding	-1.37523	-2.39575	9.77118	0.00177269	0.0134408		NECAB1	coding	2.19621	0.248987	15.2526	9.4e-05	0.00211423		DBF4	coding	1.10958	3.89932	22.0343	2.68e-06	2.41e-05
KRT20	coding	-1.75476	9.56605	16.0689	6.11e-05	0.000987912		NECAB2	coding	-4.58901	-0.381051	42.5898	6.75e-11	4.67e-09		DBH	coding	4.45005	1.40578	83.8142	5.44e-20	6.92e-18
KRT23	coding	3.76475	5.31724	23.3903	1.32e-06	4.75e-05		NEFL	coding	2.21777	1.33322	12.1833	0.000482182	0.00837097		DBNDD1	coding	2.22283	3.59063	45.0875	1.88e-11	7.1e-10
KRT6A	coding	5.94258	0.777511	24.4594	7.59e-07	3.02e-05		NEFM	coding	2.9037	0.308034	21.6922	3.2e-06	0.000106902		DCAF12L2	coding	-4.02383	-2.0272	32.3925	1.26e-08	2.16e-07
KRT6B	coding	5.66294	3.33338	36.5831	1.46e-09	2.21e-07		NEGR1	coding	2.92023	3.41758	31.7413	1.76e-08	9.39e-07		DCAF13	coding	1.35684	5.80235	45.9922	1.19e-11	4.73e-10
KRT7	coding	1.87566	3.32112	11.7964	0.000593443	0.00576055		NELL1	coding	2.6182	-0.874604	25.6984	3.99e-07	1.64e-05		DCAF4L1	coding	1.22295	-1.66993	8.86925	0.00290014	0.0113139
KRT80	coding	4.09735	4.54202	30.5617	3.23e-08	2.52e-06		NEURL	coding	1.3218	4.40829	8.541	0.00347235	0.0417781		DCBLD2	coding	1.18551	4.86	16.8534	4.04e-05	0.000263981
KRT9	coding	-2.0477	-1.79632	20.5813	5.72e-06	0.000153452		NGB	coding	5.05229	-0.576196	32.5443	1.17e-08	6.45e-07		DCDC5	coding	4.76599	-1.7846	25.2196	5.12e-07	5.61e-06
KRTAP5-1	coding	1.59047	0.100681	18.3054	1.88e-05	0.000388551		NGFR	coding	-1.31878	3.90707	9.54045	0.00200993	0.0268934		DCHS2	coding	-2.76549	0.509607	26.6522	2.44e-07	2.91e-06
KYNU	coding	1.13114	2.97669	9.87349	0.00167677	0.0128689		NIPAL4	coding	1.49906	-0.362138	8.76812	0.00306542	0.0379459		DCLK1	coding	-1.86009	2.67834	23.599	1.19e-06	1.17e-05
LAG3	coding	-1.00736	2.01531	11.4979	0.000696734	0.00649891		NKX2-2	coding	2.66997	-0.20363	14.223	0.000162377	0.00331267		DCLK2	coding	-1.17774	2.14781	14.3929	0.000148363	0.000833186
LAIR2	coding	1.34033	-1.29009	7.06685	0.00785231	0.0423362		NKX2-3	coding	3.36094	3.67306	25.8613	3.67e-07	1.51e-05		DCSTAMP	coding	4.50227	-0.915195	52.1293	5.2e-13	2.72e-11
LAMA1	coding	-1.32243	2.91009	17.2225	3.32e-05	0.000607884		NKX3-2	coding	3.38943	0.557744	31.5274	1.97e-08	1.04e-06		DCX	coding	-1.76526	-2.01551	6.01391	0.0141935	0.0439276
LAMC3	coding	-1.07856	3.24541	13.5979	0.000226442	0.00273016		NLGN1	coding	2.60113	-0.598426	14.3331	0.000153146	0.00316231		DCXR	coding	1.45881	6.04125	30.4612	3.41e-08	5.15e-07
LAPTM4B	coding	1.26564	6.75267	21.9935	2.74e-06	8.44e-05		NLGN2	coding	1.01953	3.90373	10.4306	0.00123946	0.0183712		DDIT4	coding	2.12028	6.85547	35.3476	2.76e-09	5.69e-08
LAX1	coding	-1.07241	2.63535	9.53031	0.00202106	0.0148637		NLGN3	coding	1.01848	0.944503	9.39009	0.00218161	0.0288309		DDN	coding	3.95682	1.06389	53.0814	3.2e-13	1.73e-11
LCN10	coding	-1.67064	0.140998	16.3144	5.37e-05	0.000889755		NLGN4X	coding	1.04016	1.67138	9.92702	0.0016287	0.0227295		DDR2	coding	-1.62827	3.88635	22.0355	2.68e-06	2.41e-05
LCN2	coding	1.67781	7.92191	10.4024	0.00125852	0.0102963		NNMT	coding	-2.92872	6.86373	41.3973	1.24e-10	8.48e-09		DDX21	coding	1.46034	7.39187	42.9315	5.67e-11	1.87e-09
LDHD	coding	-1.5545	5.33065	14.5439	0.000136929	0.00185101		NOS1	coding	4.58027	1.07068	29.7673	4.87e-08	2.4e-06		DDX27	coding	1.02101	6.83977	34.153	5.09e-09	9.7e-08
LDLRAD3	coding	1.70749	3.19711	39.3856	3.48e-10	7.33e-08		NOS2	coding	2.1514	5.21713	23.3923	1.32e-06	4.84e-05		DDX60	coding	-1.54978	5.84133	43.3312	4.62e-11	1.59e-09
LEAP2	coding	-1.28164	3.26219	6.78006	0.00921818	0.0477402		NOV	coding	1.3371	2.53375	16.725	4.32e-05	0.00107695		DEFA6	coding	4.44706	3.05872	19.5784	9.66e-06	7.53e-05
LEF1	coding	1.87149	3.61535	20.525	5.89e-06	0.000157138		NOVA1	coding	1.9378	1.05605	15.5168	8.18e-05	0.00187635		DEPDC7	coding	1.44269	3.15121	22.2923	2.34e-06	2.14e-05
LEMD1	coding	3.8248	-0.101224	19.1914	1.18e-05	0.000269815		NPAS4	coding	2.595	-1.80178	11.1909	0.000821988	0.0131336		DERL3	coding	-1.91211	4.58534	34.4348	4.41e-09	8.51e-08
LGALS2	coding	-1.32129	4.84759	7.13121	0.00757535	0.041169		NPBWR1	coding	-3.78669	-2.28801	23.903	1.01e-06	3.82e-05		DES	coding	-6.58748	9.24231	48.2347	3.78e-12	1.68e-10
LGALS4	coding	-1.24956	10.8468	13.7235	0.000211784	0.00259237		NPC1L1	coding	-4.39576	2.56183	87.7099	7.58e-21	1.2e-18		DFNA5	coding	1.3565	2.34284	19.952	7.94e-06	6.33e-05
LGALS7B	coding	3.04426	-2.87993	10.9954	0.000913378	0.00801022		NPFFR2	coding	2.27604	-2.05589	15.9602	6.47e-05	0.00153801		DGAT2	coding	3.17597	5.10415	93.0799	5.02e-22	7.64e-20
LGALS9C	coding	-1.36759	4.48444	8.92475	0.00281332	0.0192814		NPPB	coding	-2.97908	-2.91753	13.842	0.000198838	0.00394779		DGCR6	coding	1.36953	1.40927	16.5416	4.76e-05	0.000305192
LGI1	coding	-2.14056	0.23469	9.26915	0.00233046	0.0166758		NPW	coding	-2.88197	1.02102	32.3299	1.3e-08	7.13e-07		DGKA	coding	-1.18436	5.17129	30.5552	3.25e-08	4.94e-07
LGR5	coding	2.24196	4.7609	24.7256	6.61e-07	2.7e-05		NPY	coding	2.44736	-0.21724	15.8477	6.86e-05	0.00161493		DGKB	coding	-3.33752	-0.541224	24.7674	6.47e-07	6.91e-06
LHFPL4	coding	-1.6893	0.130998	8.87239	0.00289515	0.0196974		NPY2R	coding	2.66718	-0.401875	12.1382	0.000493994	0.00854521		DHCR7	coding	1.71314	6.28169	46.5002	9.16e-12	3.77e-10
LIFR	coding	-1.33434	4.3552	13.1673	0.000284874	0.00325596		NR0B2	coding	-2.37717	2.18156	34.3827	4.53e-09	2.63e-07		DHDDS	coding	-1.22858	5.72471	50.0577	1.49e-12	7.14e-11
LILRA4	coding	-1.691	-0.241558	13.5153	0.000236631	0.00282433		NR1H4	coding	-3.07505	3.32605	21.7036	3.18e-06	0.000106511		DHDH	coding	1.3818	-0.755281	11.041	0.000891181	0.00403075
LILRA5	coding	1.15707	1.0085	12.1096	0.000501637	0.00502298		NR1I3	coding	-8.54346	2.50452	104.168	1.86e-24	4.07e-22		DHODH	coding	2.4528	4.27466	67.6408	1.96e-16	1.75e-14
LIPC	coding	-2.27496	3.59942	22.1608	2.51e-06	7.86e-05		NR3C2	coding	1.19814	6.08137	10.1103	0.00147446	0.021055		DHRS11	coding	-2.56586	6.43638	58.9717	1.6e-14	1.07e-12
LIPG	coding	1.20842	4.68092	24.4044	7.81e-07	3.08e-05		NRG2	coding	1.80511	-0.463573	12.7087	0.000363952	0.00658349		DHRS2	coding	4.59476	1.54475	61.4789	4.48e-15	3.31e-13
LIPN	coding	2.24019	-2.62168	8.2718	0.00402656	0.0253972		NRG3	coding	-2.00916	-1.30009	24.1402	8.96e-07	3.43e-05		DHRS7C	coding	-5.52008	-1.29752	72.5969	1.59e-17	1.59e-15
LMCD1	coding	1.19421	3.75932	25.0807	5.5e-07	2.31e-05		NRK	coding	2.34076	-0.13233	21.2805	3.97e-06	0.000130244		DHRS9	coding	-3.05404	5.25161	33.375	7.6e-09	1.38e-07
LMTK3	coding	1.538	2.17276	15.3012	9.17e-05	0.00134749		NRSN1	coding	3.48363	-1.60597	18.8552	1.41e-05	0.000406992		DIAPH3	coding	1.865	3.77886	30.7652	2.91e-08	4.49e-07
LOC100130705	coding	1.35781	1.99682	17.061	3.62e-05	0.00064991		NRXN1	coding	2.60997	2.2153	13.7486	0.000208975	0.00410672		DIO1	coding	7.50371	2.04652	98.8716	2.69e-23	4.89e-21
LOC100288524	coding	-1.75785	-2.83409	8.82309	0.00297442	0.0201749		NSG1	coding	2.63473	2.43455	45.7443	1.35e-11	1e-09		DIRAS1	coding	-2.62712	1.48375	36.9973	1.18e-09	2.7e-08
LOC646862	coding	2.15211	-2.92122	8.06561	0.00451133	0.0276871		NTNG1	coding	3.27997	-1.23217	18.5676	1.64e-05	0.00046397		DISP2	coding	-2.59142	2.9262	56.0044	7.23e-14	4.34e-12
LOX	coding	1.42065	4.33757	23.8446	1.04e-06	3.93e-05		NTRK1	coding	1.19902	-0.748626	8.18529	0.00422314	0.0486374		DIXDC1	coding	-1.19764	4.45555	16.6762	4.43e-05	0.000286572
LOXHD1	coding	1.24423	-1.28458	9.70122	0.00184146	0.0138293		NTRK3	coding	1.46106	0.524777	10.845	0.000990603	0.0153605		DKC1	coding	1.366	7.0441	48.8604	2.75e-12	1.25e-10
LOXL1	coding	1.05776	3.79472	12.9809	0.000314686	0.00353309		NUDT11	coding	1.50982	-0.100028	14.3036	0.000155567	0.00320316		DKK1	coding	3.01139	1.70803	16.3668	5.22e-05	0.000331283
LOXL2	coding	1.92855	5.86414	41.1261	1.43e-10	3.68e-08		NUGGC	coding	-2.33332	2.56937	27.7708	1.37e-07	6.15e-06		DKK2	coding	1.6955	1.68127	6.67493	0.00977784	0.032047
LPHN3	coding	-1.11418	2.55325	8.08732	0.0044576	0.0274858		NWD1	coding	1.54003	1.57041	10.8105	0.00100926	0.0155911		DLEC1	coding	-1.32101	0.635765	20.3833	6.34e-06	5.17e-05
LRMP	coding	-1.536	3.34461	18.2851	1.9e-05	0.000390772		NXPH4	coding	-2.55102	1.15112	21.5513	3.44e-06	0.000114385		DLEU7	coding	2.307	-0.582599	36.7413	1.35e-09	3.04e-08
LRP8	coding	2.26135	3.76384	53.7602	2.27e-13	1.87e-10		OGDHL	coding	-4.9465	4.40451	102.872	3.58e-24	7.54e-22		DLG2	coding	-1.31404	0.629363	8.90031	0.00285122	0.0111482
LRRC15	coding	1.95343	1.56894	21.2781	3.97e-06	0.000114071		OGN	coding	2.06127	3.64398	13.5614	0.000230885	0.00446739		DLGAP5	coding	1.02312	4.17279	13.7819	0.000205303	0.0011096
LRRC19	coding	-1.37922	6.01147	11.1419	0.000843989	0.0075538		OIT3	coding	-4.03071	3.34415	69.9083	6.21e-17	7.57e-15		DLK1	coding	4.42611	-2.46656	21.6144	3.33e-06	2.93e-05
LRRC24	coding	-1.52151	-2.79497	7.44695	0.0063544	0.0360498		OLFM2	coding	-1.23834	2.7993	10.3891	0.00126763	0.0186547		DLL1	coding	-1.22643	4.13495	31.7756	1.73e-08	2.86e-07
LRRC34	coding	1.56995	0.453784	15.7307	7.3e-05	0.0011336		OLFM3	coding	2.23797	-0.990829	13.4526	0.000244672	0.00470892		DLX1	coding	2.08042	-0.337017	6.59131	0.0102478	0.0333187
LRRC36	coding	2.1883	0.875584	22.3423	2.28e-06	7.28e-05		OLFML2A	coding	1.36319	4.49196	16.9368	3.86e-05	0.000975862		DLX4	coding	1.57607	-1.54511	11.6725	0.000634307	0.00298677
LRRC3B	coding	-2.02271	-2.32679	8.03115	0.00459796	0.0281147		OLR1	coding	-1.75703	2.61661	16.2385	5.58e-05	0.00135118		DLX6	coding	3.04288	-1.33672	8.09091	0.00444879	0.0163924
LRRC43	coding	1.58588	-0.736685	13.551	0.000232165	0.00278521		ONECUT1	coding	-5.92767	-0.0249306	70.8192	3.92e-17	4.92e-15		DMBX1	coding	4.7339	-1.27975	32.692	1.08e-08	1.89e-07
LRRC6	coding	1.39379	2.39404	21.0665	4.44e-06	0.000125396		ONECUT2	coding	-1.95085	2.49385	18.9983	1.31e-05	0.000383329		DMGDH	coding	6.12169	4.41429	92.9052	5.49e-22	8.21e-20
LRRC7	coding	-1.82027	-1.51838	15.1434	9.96e-05	0.00144077		OPRM1	coding	2.72068	-2.81362	14.9193	0.000112207	0.0024575		DMP1	coding	2.72593	-3.05699	14.3336	0.000153105	0.000854909
LRRC73	coding	1.1893	-0.0155058	7.50897	0.00613926	0.0352533		OR51E1	coding	1.53442	1.11691	14.6505	0.000129404	0.00275071		DMRT3	coding	2.92664	-2.05796	7.8436	0.00510008	0.0184579
LRRC8E	coding	1.84711	2.99162	29.2262	6.44e-08	4.21e-06		OR51E2	coding	3.63257	0.862748	41.0587	1.48e-10	1e-08		DMRTA2	coding	4.88967	-0.444472	18.5258	1.68e-05	0.000122342
LRRIQ4	coding	1.17258	-0.474258	7.2164	0.00722405	0.0396857		ORM1	coding	-9.83876	8.80742	162.583	3.08e-37	4.05e-34		DNA2	coding	1.32519	2.91954	22.4051	2.21e-06	2.03e-05
LRRN2	coding	-2.00511	4.74469	16.332	5.32e-05	0.000883985		ORM2	coding	-8.39898	5.95823	124.603	6.22e-29	2.11e-26		DNAH10	coding	1.57712	0.0972268	11.6294	0.000649169	0.00304682
LRRN3	coding	-1.30681	0.339015	14.9983	0.000107609	0.00152757		OSCAR	coding	-1.28332	2.03645	14.5369	0.00013744	0.00288754		DNAH11	coding	1.34588	-1.21533	5.78515	0.0161621	0.0489404
LRRN4	coding	3.16179	-0.932171	24.7927	6.38e-07	2.63e-05		OSGIN1	coding	-1.36077	3.61569	20.6431	5.53e-06	0.000177419		DNAH14	coding	1.41378	1.84748	37.2131	1.06e-09	2.45e-08
LRTM2	coding	-1.68176	-2.57739	8.58898	0.00338204	0.0222603		OSR1	coding	2.07508	1.56205	15.3662	8.86e-05	0.00200653		DNAH17	coding	1.31328	0.735193	16.8256	4.1e-05	0.000267327
LTBP2	coding	1.13884	5.82	17.8793	2.35e-05	0.000463164		OSR2	coding	1.51565	2.15981	12.9217	0.000324794	0.0059724		DNAH2	coding	2.27252	1.32126	37.765	7.98e-10	1.92e-08
LTBP4	coding	-1.05938	8.02395	18.6674	1.56e-05	0.000334739		OTC	coding	-3.5781	3.827	45.0977	1.87e-11	1.37e-09		DNAH5	coding	2.89962	0.423632	32.1228	1.45e-08	2.45e-07
LTK	coding	-1.43816	3.75158	14.2326	0.00016155	0.00210867		OTOA	coding	-1.37009	-0.311807	22.1605	2.51e-06	8.57e-05		DNAH9	coding	-2.21231	-0.81022	26.2717	2.97e-07	3.47e-06
LUZP2	coding	-2.1852	0.823141	17.5338	2.82e-05	0.000531877		OTOGL	coding	1.63068	-1.18323	13.1958	0.000280576	0.00529066		DNAJB7	coding	-1.12884	-2.4021	6.62875	0.0100346	0.0327361
LY6D	coding	4.47222	-1.77912	19.8735	8.27e-06	0.000204985		OXCT1	coding	1.20303	4.93155	15.6632	7.57e-05	0.00175327		DNAJC12	coding	1.21865	3.25359	7.69873	0.00552597	0.0197299
LY6E	coding	1.29722	6.46099	17.7637	2.5e-05	0.000484913		OXER1	coding	-1.07723	2.13287	13.1723	0.000284111	0.00534684		DNAJC2	coding	1.05113	5.19705	37.0232	1.17e-09	2.68e-08
LY6G6D	coding	3.59243	2.45828	17.5383	2.82e-05	0.000530949		OXT	coding	-3.82439	-1.3056	27.3624	1.69e-07	7.46e-06		DNAJC5B	coding	1.82619	0.175358	23.4307	1.29e-06	1.27e-05
LY6G6F	coding	2.48265	-2.24654	12.4126	0.000426442	0.00444091		P2RX1	coding	1.12515	2.78052	11.5455	0.000679141	0.0111472		DNAJC5G	coding	-2.00599	-2.9832	8.93745	0.00279382	0.0109568
LY9	coding	-1.84809	1.95463	30.3148	3.67e-08	2.76e-06		P2RX7	coding	-1.16415	2.55932	16.591	4.64e-05	0.00114689		DNER	coding	-4.16141	0.3043	46.1224	1.11e-11	4.49e-10
LYAR	coding	1.08262	4.48264	20.485	6.01e-06	0.000160016		P2RY12	coding	-1.20448	0.0896321	9.58259	0.00196431	0.0264422		DNMT3B	coding	1.0529	2.4715	15.1909	9.72e-05	0.000572295
LYPD5	coding	1.20326	1.56834	10.2868	0.00133987	0.0108027		P2RY14	coding	1.06713	2.20421	9.39108	0.00218043	0.0288309		DNMT3L	coding	4.82458	-2.09633	18.6048	1.61e-05	0.000117908
LYPD8	coding	-1.82982	5.02991	7.99709	0.00468525	0.0285784		PAH	coding	-6.78369	6.38248	70.1004	5.64e-17	6.93e-15		DNTTIP1	coding	1.09672	5.70318	30.8775	2.75e-08	4.27e-07
LZTS1	coding	2.29653	2.88967	44.9816	1.99e-11	7.46e-09		PAK3	coding	1.31281	-0.98947	12.9054	0.000327632	0.00600929		DOK4	coding	-1.0049	6.99655	27.2621	1.78e-07	2.22e-06
MAB21L1	coding	-1.46572	-0.564967	8.80136	0.00301007	0.0203546		PALM2	coding	-1.67541	1.52364	18.3902	1.8e-05	0.000500859		DOK5	coding	1.03704	0.561062	8.45586	0.00363868	0.0137728
MACC1	coding	2.22055	5.83179	40.78	1.7e-10	4.14e-08		PANX2	coding	-2.94274	0.64876	35.1871	2.99e-09	1.79e-07		DOK7	coding	1.10992	0.840982	9.26876	0.00233095	0.00935229
MAD2L1	coding	1.40125	4.98975	23.4509	1.28e-06	4.63e-05		PAQR9	coding	-7.64959	0.00717299	78.9571	6.35e-19	8.73e-17		DONSON	coding	1.09332	3.42766	34.8973	3.48e-09	6.91e-08
MAL	coding	-1.57237	0.468046	10.2201	0.00138917	0.0111319		PARM1	coding	1.0356	8.68189	9.49973	0.00205502	0.0274079		DPEP1	coding	3.18833	7.55128	15.8403	6.89e-05	0.000422608
MALL	coding	-1.30393	7.83155	18.1916	2e-05	0.000406097		PC	coding	-2.47314	6.00298	61.7284	3.94e-15	4.23e-13		DPF1	coding	1.78773	-1.42441	8.72425	0.00314005	0.0121211
MAOA	coding	-1.04155	8.1938	11.265	0.000789834	0.00717137		PCDH15	coding	3.40989	-2.56918	20.882	4.88e-06	0.000157485		DPF3	coding	-1.96268	2.11283	28.9444	7.45e-08	1.02e-06
MAP4K1	coding	-1.22412	3.46986	19.7194	8.97e-06	0.00021608		PCDH18	coding	1.98152	4.67236	53.5744	2.49e-13	2.32e-11		DPP10	coding	-1.63717	2.02866	7.02297	0.00804705	0.0271632
MAP7D2	coding	2.5387	4.10115	20.9508	4.71e-06	0.000132553		PCDH7	coding	1.7068	4.15235	23.882	1.02e-06	3.85e-05		DPP6	coding	-5.05651	1.41276	35.9912	1.98e-09	4.28e-08
MAPK15	coding	2.80954	1.63757	32.2136	1.38e-08	1.3e-06		PCDP1	coding	-3.80373	-1.45526	46.3878	9.7e-12	7.39e-10		DPT	coding	-3.11937	5.15126	31.8505	1.67e-08	2.76e-07
MAS1L	coding	-2.15336	-2.07769	11.9846	0.000536432	0.00529758		PCK1	coding	-1.61533	8.36763	15.1795	9.78e-05	0.00218247		DPY19L1	coding	1.02996	5.28633	37.6397	8.51e-10	2.03e-08
MATN3	coding	2.35414	0.581354	25.0045	5.72e-07	2.4e-05		PCSK1	coding	3.0538	3.03667	32.9611	9.4e-09	5.24e-07		DPY19L2	coding	-2.72454	-0.0823314	41.2097	1.37e-10	4.15e-09
MBOAT4	coding	-1.56935	-1.84687	11.2408	0.000800198	0.00723736		PCSK2	coding	2.42928	1.3117	13.5192	0.000236137	0.00455376		DPYS	coding	9.02717	4.44624	103.502	2.6e-24	5.18e-22
MCM10	coding	1.82849	3.33239	33.9926	5.53e-09	6.5e-07		PCSK5	coding	1.11951	5.43048	11.1986	0.000818598	0.0130939		DPYSL5	coding	-3.88474	-1.01829	34.8253	3.61e-09	7.14e-08
MCM2	coding	1.04732	6.20699	21.6959	3.19e-06	9.6e-05		PCSK6	coding	-1.2877	6.51651	15.9915	6.36e-05	0.00151781		DQX1	coding	-1.39938	3.98068	12.0532	0.000517037	0.00250061
MCM6	coding	1.04688	5.82734	31.876	1.64e-08	1.49e-06		PDE1C	coding	2.19025	1.11723	24.1943	8.71e-07	3.35e-05		DRD2	coding	3.99817	2.68686	23.2627	1.41e-06	1.37e-05
MCMDC2	coding	1.09964	0.538939	14.709	0.000125448	0.00172833		PDE4D	coding	1.17195	4.57993	23.4298	1.3e-06	4.76e-05		DRD5	coding	-6.08531	-0.146446	16.4246	5.06e-05	0.000322266
MDFI	coding	2.56058	2.89523	39.8385	2.76e-10	6.07e-08		PDE5A	coding	1.42037	5.28177	21.4412	3.65e-06	0.000120729		DRGX	coding	-2.725	-2.15024	19.8091	8.56e-06	6.76e-05
MEF2B	coding	-1.58273	-1.10925	12.9702	0.000316482	0.00354912		PDE6G	coding	-1.31249	-0.565259	15.7619	7.18e-05	0.00168033		DSC2	coding	-1.30568	7.459	28.4101	9.82e-08	1.3e-06
MEGF10	coding	-1.31357	-0.498518	9.38887	0.00218307	0.0158017		PDGFRA	coding	1.15822	6.14455	17.0162	3.71e-05	0.000941627		DSC3	coding	3.99153	2.95451	37.0522	1.15e-09	2.65e-08
MEI1	coding	-1.42772	1.33579	16.4242	5.06e-05	0.000852944		PDGFRL	coding	1.61814	1.10215	13.8649	0.000196428	0.00391339		DSCAML1	coding	-2.75082	1.43269	24.7167	6.64e-07	7.07e-06
MELK	coding	1.44589	4.39432	24.2872	8.3e-07	3.24e-05		PDPN	coding	1.90144	3.93337	26.5909	2.51e-07	1.08e-05		DSCC1	coding	2.27158	3.37019	55.0835	1.16e-13	6.71e-12
MEP1A	coding	-1.3301	8.44435	8.63249	0.0033022	0.0218293		PDZD2	coding	2.13	2.7841	52.7814	3.73e-13	3.41e-11		DSCR6	coding	3.18084	0.3112	27.1545	1.88e-07	2.32e-06
MEP1B	coding	-2.70883	1.88377	15.8994	6.68e-05	0.00105745		PDZK1	coding	-1.99101	4.37887	20.62	5.6e-06	0.000178978		DSG1	coding	5.45027	0.78067	70.5344	4.52e-17	4.31e-15
MESP1	coding	-1.18392	1.53079	9.85187	0.00169659	0.0129796		PDZRN3	coding	1.10952	4.96219	12.5369	0.000398999	0.00711499		DSG3	coding	4.71001	3.20757	32.0348	1.51e-08	2.54e-07
MET	coding	1.38171	6.80133	45.2582	1.73e-11	6.65e-09		PDZRN4	coding	2.85246	1.84499	18.0976	2.1e-05	0.000568731		DSG4	coding	1.74672	-0.198978	21.8093	3.01e-06	2.67e-05
METTL7A	coding	-1.35181	7.13738	16.4178	5.08e-05	0.000854303		PEBP1	coding	-1.07039	8.16017	28.7876	8.08e-08	3.82e-06		DSN1	coding	1.17876	4.40914	30.1014	4.1e-08	6.04e-07
MEX3A	coding	2.63618	4.06395	44.7842	2.2e-11	8.04e-09		PECR	coding	-1.45998	4.64001	23.3004	1.39e-06	5.05e-05		DTL	coding	1.5339	4.04981	30.4323	3.46e-08	5.22e-07
MFAP2	coding	2.37929	3.73602	40.705	1.77e-10	4.26e-08		PEMT	coding	-1.26173	3.92523	37.9031	7.43e-10	4.72e-08		DTNB	coding	1.23736	2.84015	34.137	5.14e-09	9.77e-08
MGAM	coding	-1.04187	0.867711	8.39499	0.00376257	0.0240502		PENK	coding	6.04049	0.422162	19.6367	9.37e-06	0.000282405		DTX1	coding	1.2354	3.02203	14.2938	0.000156383	0.000870776
MGAT5B	coding	-1.4	-1.06067	13.8511	0.000197881	0.00247142		PFKFB1	coding	-4.17146	0.621434	68.6004	1.21e-16	1.44e-14		DUSP10	coding	1.78386	3.77328	45.1329	1.84e-11	6.95e-10
MIA2	coding	-1.33297	1.77629	6.72773	0.00949252	0.0488275		PGLYRP2	coding	-9.2272	4.31166	130.432	3.3e-30	1.29e-27		DUSP14	coding	1.89609	2.93502	45.2667	1.72e-11	6.56e-10
MIER3	coding	-1.26249	6.13923	32.2668	1.34e-08	1.27e-06		PGM5	coding	2.19386	5.40275	15.5097	8.21e-05	0.00188045		DUSP15	coding	1.35254	0.738495	7.80291	0.00521622	0.0187958
MIXL1	coding	-1.10747	-2.25431	7.01017	0.00810478	0.0433495		PHGDH	coding	-1.40527	5.13516	12.3437	0.000442484	0.00776578		DUSP2	coding	1.59851	2.88932	21.3086	3.91e-06	3.37e-05
MKI67	coding	1.16368	7.10605	16.9198	3.9e-05	0.000690173		PHLDA1	coding	-1.02919	6.81484	9.60546	0.00193999	0.0261881		DUSP21	coding	-2.74529	-2.97043	9.0885	0.00257222	0.0102069
MLXIPL	coding	1.79623	5.41049	24.4376	7.68e-07	3.04e-05		PHOX2A	coding	2.76492	-1.3645	17.7735	2.49e-05	0.000661682		DUSP26	coding	-3.01478	0.162219	38.9047	4.45e-10	1.16e-08
MMP1	coding	5.14598	5.29777	64.6065	9.15e-16	1.76e-12		PHOX2B	coding	3.16614	0.0879672	15.5325	8.11e-05	0.00186298		DUSP27	coding	6.11423	3.14074	30.1949	3.91e-08	5.78e-07
MMP10	coding	3.94916	1.58701	25.3373	4.81e-07	2.08e-05		PI16	coding	2.71659	2.49794	21.7616	3.09e-06	0.000103942		DUSP4	coding	2.15117	4.06268	32.656	1.1e-08	1.91e-07
MMP11	coding	3.32665	6.02906	46.8002	7.86e-12	3.6e-09		PI3	coding	2.03709	5.52177	17.2131	3.34e-05	0.000860275		DUSP9	coding	4.39874	-1.0122	46.8549	7.64e-12	3.23e-10
MMP12	coding	1.86452	5.28727	13.7435	0.000209548	0.00257264		PIANP	coding	1.94239	0.466869	22.0092	2.71e-06	9.2e-05		DYDC2	coding	1.67331	-1.8358	6.32916	0.0118769	0.0377239
MMP13	coding	4.3306	-1.13111	31.8985	1.62e-08	1.48e-06		PIGR	coding	1.72603	12.3414	8.27239	0.00402525	0.0470204		DYRK2	coding	-1.01645	6.64747	38.2147	6.34e-10	1.58e-08
MMP14	coding	1.42551	8.3145	33.7444	6.28e-09	7.15e-07		PIK3AP1	coding	-1.16971	5.47022	22.2176	2.43e-06	8.38e-05		DYX1C1	coding	1.17729	0.465237	12	0.000532016	0.00256191
MMP16	coding	1.19228	0.281256	10.2484	0.00136806	0.0109902		PIK3C2G	coding	-4.40585	0.547697	47.9215	4.44e-12	3.51e-10		E2F1	coding	1.75028	4.61449	46.1663	1.09e-11	4.41e-10
MMP2	coding	1.12802	7.78677	13.4863	0.000240312	0.00285802		PILRA	coding	-1.06933	2.4574	14.4637	0.000142889	0.00298466		E2F5	coding	1.167	3.35533	22.1572	2.51e-06	2.27e-05
MMP28	coding	-1.27394	5.0442	8.82958	0.00296386	0.0201127		PIPOX	coding	-3.66458	5.24037	31.779	1.73e-08	9.22e-07		E2F7	coding	1.90889	2.472	38.5686	5.29e-10	1.34e-08
MMP3	coding	5.04766	3.88228	51.7261	6.38e-13	4.5e-10		PIRT	coding	2.82905	1.37033	16.5025	4.86e-05	0.00119353		EAF2	coding	-1.18115	2.56833	30.5986	3.17e-08	4.84e-07
MMP7	coding	5.60767	5.56076	48.0861	4.08e-12	2.14e-09		PKHD1	coding	-3.25183	1.4918	37.8154	7.78e-10	4.93e-08		EBF1	coding	-1.48343	2.23125	26.0588	3.31e-07	3.82e-06
MMP8	coding	5.3207	-0.626106	37.1155	1.11e-09	1.82e-07		PKHD1L1	coding	1.60227	1.50212	11.2484	0.000796901	0.0128111		EBF3	coding	-2.47145	0.126856	27.626	1.47e-07	1.87e-06
MMP9	coding	1.42084	5.77325	12.8094	0.000344877	0.00378226		PKLR	coding	-3.34175	3.03387	59.7251	1.09e-14	1.14e-12		EBPL	coding	1.13143	4.79698	32.7525	1.05e-08	1.84e-07
MND1	coding	1.35757	1.80621	20.1868	7.02e-06	0.000179553		PLA2G10	coding	1.71332	2.86882	14.7018	0.000125929	0.00270548		ECEL1	coding	2.32722	-0.162893	12.2464	0.000466158	0.00227857
MOBP	coding	-1.81216	-1.47242	12.9049	0.000327725	0.00363848		PLA2G2A	coding	3.78687	8.49421	29.2761	6.28e-08	3.02e-06		ECHDC3	coding	2.19441	3.2562	16.3411	5.29e-05	0.000335379
MOCS1	coding	-1.13266	4.51906	17.5749	2.76e-05	0.000521866		PLA2G2D	coding	-1.36999	2.11585	8.43633	0.00367798	0.0437421		ECM1	coding	1.2852	5.09717	20.6714	5.45e-06	4.53e-05
MOGAT2	coding	-1.40044	4.17609	12.1205	0.000498708	0.00500059		PLAC8	coding	1.71258	6.49369	13.3581	0.00025731	0.00491287		ECM2	coding	1.07402	3.27297	11.0014	0.000910446	0.00410503
MPP4	coding	3.3041	-2.53915	26.3141	2.9e-07	1.4e-05		PLAT	coding	1.27667	6.48442	25.9456	3.51e-07	1.46e-05		ECT2	coding	1.78658	5.92368	45.0224	1.95e-11	7.33e-10
MPP6	coding	1.67342	2.30781	26.5882	2.52e-07	1.27e-05		PLEKHD1	coding	-1.77039	-2.61512	10.5903	0.0011368	0.0170774		EDIL3	coding	-2.21801	5.23197	43.842	3.56e-11	1.26e-09
MPPED1	coding	-1.96797	0.917464	10.688	0.00107835	0.00911659		PLEKHH2	coding	1.28603	2.64482	17.2082	3.35e-05	0.000861699		EDN2	coding	-2.36598	1.79835	20.4995	5.96e-06	4.9e-05
MPZ	coding	-1.40978	2.28304	18.3537	1.83e-05	0.000381294		PLG	coding	-9.13655	8.20731	164.338	1.28e-37	2.05e-34		EDN3	coding	-3.10852	5.19158	31.1088	2.44e-08	3.85e-07
MRGBP	coding	1.17977	5.12609	40.9981	1.52e-10	3.83e-08		PLIN2	coding	-2.27782	7.33741	69.1501	9.12e-17	1.09e-14		EDNRA	coding	1.21076	3.81376	13.7258	0.00021153	0.00113878
MRGPRX2	coding	-1.91712	-2.43863	6.96579	0.00830825	0.0441517		PLIN5	coding	-2.99833	2.55307	52.1615	5.11e-13	4.59e-11		EEF1E1	coding	1.19263	3.99857	39.7304	2.92e-10	8.06e-09
MROH6	coding	1.58466	4.09437	19.0922	1.25e-05	0.00028198		PLLP	coding	1.36223	3.79672	11.0413	0.000891042	0.0140428		EEPD1	coding	1.32697	5.13572	33.5823	6.83e-09	1.25e-07
MS4A1	coding	-1.71182	2.98227	13.2638	0.000270585	0.00313292		PLN	coding	3.33597	4.0325	29.4103	5.86e-08	2.83e-06		EFCAB1	coding	-1.11013	-1.61989	6.71192	0.00957703	0.0314858
MS4A10	coding	-4.09196	-0.886571	36.8861	1.25e-09	1.96e-07		PLP1	coding	2.64083	3.51896	13.6128	0.000224652	0.0043761		EFCAB5	coding	-1.89584	0.171225	27.8602	1.3e-07	1.68e-06
MS4A12	coding	-2.19478	7.70846	8.56109	0.00343423	0.0225013		PLXNA4	coding	1.65993	2.38465	21.3893	3.75e-06	0.000123615		EFCC1	coding	-2.16083	2.36851	67.002	2.71e-16	2.39e-14
MS4A15	coding	2.25416	-1.93108	10.4554	0.00122292	0.0100822		PMCH	coding	-2.21148	-2.21096	14.6916	0.000126608	0.00270982		EFHC2	coding	-1.79917	-0.183975	17.6232	2.69e-05	0.000185128
MSANTD3-TMEFF1	coding	1.00845	-1.84523	7.12339	0.00760848	0.0412836		PMP2	coding	2.37781	-0.723809	10.988	0.000917015	0.0143581		EFHD1	coding	1.41137	2.85307	14.4027	0.000147587	0.000829634
MSLN	coding	1.55511	4.88381	7.87984	0.00499889	0.0300975		PNMA6C	coding	-2.44237	1.14101	34.9018	3.47e-09	2.06e-07		EFNA2	coding	-1.20842	4.793	15.0244	0.000106128	0.000618856
MST1L	coding	-2.01795	3.87308	18.3188	1.87e-05	0.000386944		PNPLA3	coding	-3.51707	1.3183	44.9003	2.07e-11	1.5e-09		EFNA3	coding	1.81176	4.93251	20.7137	5.33e-06	4.45e-05
MSX1	coding	1.33844	1.29457	6.74547	0.00939859	0.0484746		PODNL1	coding	1.48821	2.27103	18.2302	1.96e-05	0.000536498		EFNA5	coding	-1.92514	2.38509	26.4473	2.71e-07	3.21e-06
MSX2	coding	3.35568	2.46682	27.9501	1.24e-07	7.08e-06		PON1	coding	-7.5638	5.07134	89.0013	3.95e-21	6.4e-19		EFS	coding	-1.58525	2.58517	24.3326	8.11e-07	8.38e-06
MT1E	coding	-1.46125	7.26928	10.9321	0.000945113	0.00823106		PON3	coding	-5.38263	4.83043	96.5444	8.73e-23	1.62e-20		EGFL6	coding	2.53226	2.02933	22.9893	1.63e-06	1.56e-05
MT1F	coding	-1.34586	5.11871	8.66116	0.00325064	0.0215575		POPDC2	coding	2.98036	2.8512	18.9052	1.37e-05	0.000399246		EGR2	coding	1.48187	3.77845	15.9502	6.5e-05	0.000401847
MT1H	coding	-1.51205	4.00452	7.78697	0.00526244	0.0313382		POR	coding	-1.04081	7.15489	28.4397	9.67e-08	4.43e-06		EGR4	coding	1.75961	-1.76122	7.87494	0.00501245	0.0181749
MT1M	coding	-1.91489	4.55353	12.2179	0.000473329	0.00479604		POU3F1	coding	-1.44933	-2.13871	10.6023	0.00112945	0.0169936		EHD2	coding	-1.10283	5.81031	12.0843	0.000508482	0.00246419
MT1X	coding	-1.13013	6.43376	7.46136	0.00630372	0.0358744		POU4F1	coding	-1.68775	-0.492676	13.0941	0.000296222	0.00553869		EHD3	coding	1.23693	3.67166	25.6066	4.19e-07	4.71e-06
MT2A	coding	-1.15859	7.84477	8.79012	0.00302866	0.0204612		PPAPDC3	coding	1.57624	0.512422	16.7464	4.27e-05	0.00106762		EHHADH	coding	1.10864	5.93068	14.1729	0.000166754	0.000922498
MTBP	coding	1.44738	2.76152	26.0822	3.27e-07	1.56e-05		PPFIA2	coding	1.27536	0.237819	12.6889	0.000367841	0.00663309		EIF2S2	coding	1.22013	7.39096	49.5971	1.89e-12	8.9e-11
MTFR2	coding	1.34706	2.35865	18.9637	1.33e-05	0.000297428		PPP1R12B	coding	1.71657	7.14724	19.866	8.31e-06	0.000253917		EIF3B	coding	1.15043	8.00434	35.9386	2.04e-09	4.38e-08
MTHFD1L	coding	2.27537	4.79942	62.3533	2.87e-15	4.61e-12		PPP1R1A	coding	-3.72651	2.51561	26.6842	2.4e-07	1.03e-05		EIF4E3	coding	-1.62583	5.14914	46.89	7.51e-12	3.19e-10
MTTP	coding	3.67884	4.56339	18.2098	1.98e-05	0.000402798		PPP1R1C	coding	-1.84558	-0.697795	18.6366	1.58e-05	0.00045057		EIF4EBP1	coding	1.30239	5.17947	36.8468	1.28e-09	2.89e-08
MUSK	coding	-2.05653	0.409975	14.1757	0.000166504	0.00215597		PPP1R36	coding	1.28718	2.55814	13.8497	0.000198028	0.00393984		EIF5A2	coding	1.39909	2.81053	31.2581	2.26e-08	3.59e-07
MUSTN1	coding	-1.32701	0.112596	11.8662	0.00057162	0.00558247		PPP4R4	coding	-1.98569	-1.05917	16.1965	5.71e-05	0.00137569		ELANE	coding	-1.5969	-1.51761	10.422	0.00124521	0.00538175
MXD1	coding	-1.23745	6.92695	21.919	2.84e-06	8.7e-05		PPY	coding	2.54377	-1.57159	9.01088	0.00268377	0.0340786		ELAVL3	coding	-4.2076	-1.15569	37.9545	7.24e-10	1.76e-08
MXI1	coding	-1.03439	6.13095	33.7886	6.14e-09	7.04e-07		PRAM1	coding	-1.15408	0.960978	17.3006	3.19e-05	0.000825951		ELAVL4	coding	-3.12325	-0.264399	38.8887	4.49e-10	1.17e-08
MXRA5	coding	1.0334	6.33479	11.7665	0.000603068	0.00582072		PRAME	coding	-2.5964	0.179774	9.48785	0.00206837	0.0275224		ELF5	coding	7.19679	1.11629	32.5338	1.17e-08	2.02e-07
MYADML2	coding	2.7444	1.06658	17.4841	2.9e-05	0.000542588		PRDM6	coding	1.57215	0.720651	10.8915	0.000966069	0.0150123		ELFN1	coding	3.1175	2.33036	74.7623	5.31e-18	5.58e-16
MYBL2	coding	2.00975	6.03258	30.3857	3.54e-08	2.67e-06		PREX2	coding	1.3765	1.65185	15.9815	6.4e-05	0.00152457		ELFN2	coding	1.43849	0.47982	6.62679	0.0100456	0.032761
MYBPC2	coding	-1.27178	-0.778992	11.7925	0.00059471	0.00576526		PRG4	coding	-5.63871	3.93313	64.9433	7.71e-16	8.87e-14		ELL3	coding	-1.18379	4.04093	20.4058	6.26e-06	5.11e-05
MYC	coding	1.77693	7.77187	38.9451	4.36e-10	8.74e-08		PRIMA1	coding	3.39177	2.9188	23.8159	1.06e-06	3.97e-05		ELMOD1	coding	-1.44039	-1.81942	6.30197	0.0120604	0.0382396
MYEOV	coding	2.29404	3.41143	26.027	3.37e-07	1.58e-05		PRKAR2B	coding	1.29967	3.64265	15.0096	0.000106966	0.00235163		ELOVL2	coding	4.83234	1.70062	64.3736	1.03e-15	8.42e-14
MYH4	coding	3.015	-1.4062	15.5551	8.01e-05	0.00121901		PRKD1	coding	1.08711	2.35436	9.36662	0.00220972	0.029095		ELOVL4	coding	-1.40141	0.138099	17.5905	2.74e-05	0.000188119
MYL4	coding	1.22325	-2.04292	6.7333	0.00946294	0.0487369		PRKG1	coding	1.0391	3.67451	18.569	1.64e-05	0.00046397		ELOVL5	coding	1.71979	5.88559	44.9585	2.01e-11	7.55e-10
MYLK2	coding	1.15583	-1.71171	8.66375	0.00324603	0.0215338		PRND	coding	2.72985	-0.335486	24.6432	6.9e-07	2.7e-05		EME1	coding	1.29626	1.92099	18.6681	1.56e-05	0.000114726
MYO3A	coding	-1.80134	-0.831678	12.4539	0.000417121	0.00436587		PROC	coding	-4.85745	4.7239	88.7537	4.47e-21	7.22e-19		EMID1	coding	-1.10736	3.094	17.2595	3.26e-05	0.000219049
MYOM3	coding	1.4429	4.30084	13.5368	0.000233934	0.00280178		PRODH2	coding	-10.3049	2.59689	114.054	1.27e-26	3.39e-24		EMILIN3	coding	-2.72054	0.355372	38.3415	5.94e-10	1.48e-08
MYPN	coding	-1.63714	0.0959526	9.24932	0.00235583	0.0168287		PROS1	coding	-1.66203	6.10248	28.491	9.41e-08	4.35e-06		EML5	coding	-1.29494	0.873222	22.5192	2.08e-06	1.93e-05
MYT1L	coding	-2.00946	-1.90339	9.42167	0.00214437	0.0155997		PROX1	coding	-1.37384	5.54617	21.8193	3e-06	0.0001011		EML6	coding	-1.05063	1.74167	10.5187	0.00118172	0.00515299
MZB1	coding	-1.18903	4.76034	8.80313	0.00300714	0.0203443		PROZ	coding	-5.91433	1.77788	94.51	2.44e-22	4.32e-20		EMP1	coding	-1.15044	7.40392	17.6799	2.61e-05	0.000180535
MZT1	coding	1.35872	4.68338	37.8325	7.71e-10	1.38e-07		PRPH	coding	3.60024	2.83062	32.4299	1.24e-08	6.8e-07		EMX1	coding	-1.87958	-1.69642	9.77987	0.00176432	0.0073156
NAAA	coding	-1.43836	5.95958	27.7491	1.38e-07	7.78e-06		PRPH2	coding	1.41986	-0.0324853	14.5838	0.000134059	0.00282984		EMX2	coding	-2.38589	-2.48209	7.44737	0.00635291	0.0222386
NAALAD2	coding	-1.4911	-0.142989	12.6837	0.00036886	0.00399386		PRR18	coding	-4.85042	-0.94935	51.3553	7.71e-13	6.77e-11		EN2	coding	4.78924	-0.960324	36.5556	1.48e-09	3.3e-08
NAALADL1	coding	-1.90697	3.90756	27.9262	1.26e-07	7.15e-06		PRRG3	coding	2.11783	-1.67751	14.1248	0.000171075	0.00347295		ENC1	coding	1.62847	7.0681	54.162	1.85e-13	1.04e-11
NANP	coding	1.37856	3.39716	31.849	1.67e-08	1.51e-06		PRRX1	coding	1.15386	3.53328	11.7502	0.000608358	0.0102235		ENDOD1	coding	-1.64003	6.81708	45.9893	1.19e-11	4.73e-10
NAP1L2	coding	-1.47715	1.51873	10.1781	0.00142116	0.0113254		PRSS35	coding	-1.30501	0.491869	11.6357	0.000646966	0.0107165		ENO3	coding	2.16597	2.1618	48.3564	3.55e-12	1.58e-10
NAT8	coding	-2.60767	1.49555	11.5211	0.000688116	0.00644812		PRUNE2	coding	1.71049	5.62994	15.1266	0.000100535	0.0022289		ENPEP	coding	2.15907	3.76444	42.8951	5.78e-11	1.91e-09
NAT8B	coding	-1.6705	-0.815125	16.0159	6.28e-05	0.00100805		PSAT1	coding	-1.17876	5.11417	11.8411	0.000579387	0.00979364		ENPP2	coding	-1.29932	5.21606	19.5758	9.67e-06	7.54e-05
NBPF1	coding	-1.25244	5.50406	27.1191	1.91e-07	1.01e-05		PSD	coding	4.02594	4.08677	31.9652	1.57e-08	8.46e-07		ENPP3	coding	-1.29106	4.59417	10.1554	0.00143882	0.00611067
NCAM1	coding	-1.11466	3.95613	8.00272	0.00467072	0.0285019		PTCHD1	coding	2.71305	0.016578	16.1686	5.79e-05	0.0013938		ENPP6	coding	-3.14143	0.625152	32.2805	1.33e-08	2.27e-07
NCAN	coding	-1.95112	-2.33686	15.3958	8.72e-05	0.00129689		PTCRA	coding	-1.62215	-2.05498	11.5037	0.000694575	0.0113489		ENPP7	coding	5.19713	-0.432579	52.549	4.2e-13	2.24e-11
NCAPG	coding	1.11847	4.15057	15.0578	0.000104267	0.00149402		PTGER1	coding	1.3505	-0.513117	12.1288	0.000496478	0.00856766		ENTHD1	coding	1.70497	-1.8663	9.88452	0.00166675	0.00694991
NCAPG2	coding	1.22192	5.22032	26.18	3.11e-07	1.49e-05		PTGER2	coding	1.08132	2.83516	12.6222	0.000381184	0.00684378		ENTPD3	coding	-3.24447	1.19912	34.8374	3.58e-09	7.1e-08
NCAPH	coding	1.09766	4.22166	16.6295	4.54e-05	0.000779492		PTGER3	coding	2.56864	1.99949	36.851	1.28e-09	7.9e-08		ENTPD5	coding	-1.35403	6.43852	16.1644	5.81e-05	0.000363842
NDUFA4L2	coding	2.67839	4.25182	27.7343	1.39e-07	7.82e-06		PTGFR	coding	1.80924	1.49258	27.1568	1.88e-07	8.25e-06		ENTPD8	coding	-2.90949	5.55516	36.9712	1.2e-09	2.73e-08
NEBL	coding	1.78368	6.02832	39.0554	4.12e-10	8.37e-08		PTGR1	coding	-1.05723	5.61893	19.0276	1.29e-05	0.000378243		EPB41L3	coding	-1.87483	5.58497	36.9764	1.2e-09	2.73e-08
NEIL3	coding	1.21975	1.59341	15.8262	6.94e-05	0.00109128		PTH1R	coding	-2.76372	1.68176	44.104	3.11e-11	2.23e-09		EPB41L4A	coding	-1.52643	3.62275	27.7242	1.4e-07	1.79e-06
NEK2	coding	1.1338	4.30608	14.3231	0.000153962	0.0020303		PTN	coding	1.39267	3.55855	18.3875	1.8e-05	0.000500859		EPDR1	coding	1.35772	4.79957	27.7904	1.35e-07	1.73e-06
NEK5	coding	1.7702	0.165536	30.5915	3.18e-08	2.51e-06		PTPN5	coding	2.0278	-0.2851	16.8435	4.06e-05	0.00101968		EPHA10	coding	-1.71149	5.21818	19.837	8.43e-06	6.68e-05
NEU4	coding	-1.39856	5.0293	10.4272	0.00124175	0.0101792		PTPRN	coding	1.75361	1.5783	11.2002	0.000817873	0.0130896		EPHA4	coding	-1.48231	3.55762	14.6281	0.000130946	0.000745521
NEURL	coding	-1.39897	4.40829	9.5568	0.0019921	0.0146955		PTPRZ1	coding	2.40356	0.906692	16.6021	4.61e-05	0.00114212		EPHA5	coding	-3.35876	-1.8085	29.8242	4.73e-08	6.86e-07
NEUROG2	coding	5.11828	-1.41499	18.7486	1.49e-05	0.000324406		PVALB	coding	-1.84038	-2.3367	10.7294	0.00105444	0.0161253		EPHA7	coding	-3.78231	2.60919	30.3818	3.55e-08	5.32e-07
NFE2	coding	1.51958	0.406659	9.59779	0.00194812	0.0144705		PXDC1	coding	-1.88477	5.05144	31.1956	2.33e-08	1.21e-06		EPHA8	coding	2.43597	-2.48274	7.72836	0.00543602	0.0194761
NFE2L3	coding	2.32646	6.23005	55.101	1.14e-13	1.07e-10		PZP	coding	-7.14235	2.18516	87.0195	1.07e-20	1.68e-18		EPHB1	coding	1.60352	2.15474	8.63855	0.00329124	0.0126281
NID2	coding	1.28233	4.96436	26.3337	2.87e-07	1.4e-05		RAB23	coding	1.04286	4.35662	9.08316	0.00257974	0.0329168		EPHB3	coding	1.11905	7.03386	9.31129	0.00227746	0.00915546
NKD1	coding	2.39724	6.18426	15.3585	8.89e-05	0.00131658		RAB3C	coding	1.745	-1.0996	12.8781	0.000332441	0.00608976		EPHB4	coding	1.10025	7.21193	40.1584	2.34e-10	6.64e-09
NKD2	coding	2.35484	3.11685	24.5162	7.37e-07	2.96e-05		RAB44	coding	1.51338	-0.016199	18.8578	1.41e-05	0.000406906		EPHX1	coding	1.18119	6.59037	14.3027	0.000155645	0.000867
NKPD1	coding	1.6775	-0.72523	16.8484	4.05e-05	0.000711301		RAB9B	coding	1.49435	0.865383	13.3774	0.000254672	0.00487217		EPHX3	coding	1.1793	-0.474606	6.31529	0.0119701	0.0379782
NKRF	coding	1.11447	4.07573	28.9666	7.36e-08	4.67e-06		RANBP3L	coding	-3.4192	-0.0840211	25.3285	4.84e-07	1.95e-05		EPHX4	coding	3.44107	1.51902	49.391	2.1e-12	9.77e-11
NLRP12	coding	1.44223	-0.374622	14.2625	0.000158997	0.00208116		RAPGEF3	coding	1.15283	3.25856	26.9465	2.09e-07	9.11e-06		EPN3	coding	-1.05262	4.76221	9.03359	0.00265063	0.0104815
NLRP4	coding	-1.69443	-2.6443	7.27371	0.00699712	0.0387896		RAPGEF4	coding	-1.10024	2.63267	12.4012	0.000429064	0.0075578		EPO	coding	5.20675	-1.00029	55.0297	1.19e-13	6.89e-12
NMB	coding	1.28097	1.47589	19.3586	1.08e-05	0.000251767		RARRES2	coding	-1.48541	6.90272	18.882	1.39e-05	0.000402929		ERBB4	coding	-2.11168	-2.33607	8.39011	0.00377268	0.0142037
NME1	coding	1.23949	4.98004	30.7666	2.91e-08	2.36e-06		RASD2	coding	2.36439	3.4485	34.4954	4.27e-09	2.5e-07		ERCC6L	coding	1.63451	2.51981	24.3894	7.87e-07	8.19e-06
NMRK2	coding	-2.38813	-2.81614	14.3834	0.000149109	0.00197953		RASGEF1C	coding	1.81085	-1.02522	9.72927	0.00181356	0.0248177		EREG	coding	2.81273	5.04453	38.8769	4.51e-10	1.18e-08
NMU	coding	2.29998	1.17862	28.2191	1.08e-07	6.35e-06		RASL12	coding	1.54856	3.3729	20.8205	5.04e-06	0.000162259		ERN2	coding	-1.6135	6.71409	21.8254	2.99e-06	2.65e-05
NNMT	coding	1.66212	6.86373	14.6098	0.000132228	0.00180224		RBFOX1	coding	1.82517	-0.43237	10.6588	0.00109551	0.0166213		ERO1L	coding	1.08622	6.07734	24.9441	5.9e-07	6.37e-06
NODAL	coding	2.05852	-1.03946	12.9025	0.000328146	0.00364175		RBP4	coding	-7.06047	7.90109	136.056	1.94e-31	9.19e-29		ERRFI1	coding	1.70994	6.68855	40.9897	1.53e-10	4.54e-09
NOS3	coding	1.30203	4.25728	22.4827	2.12e-06	6.87e-05		RBP5	coding	-3.17942	3.55016	48.3986	3.48e-12	2.79e-10		ERV3-1	coding	1.12446	3.60244	12.6682	0.000371934	0.00187251
NOTCH3	coding	1.39	6.43041	23.2383	1.43e-06	5.05e-05		RD3	coding	2.08556	-2.31869	15.732	7.3e-05	0.00170118		ERVFRD-1	coding	-2.45583	-1.64495	31.7411	1.76e-08	2.9e-07
NOTCH4	coding	1.12653	4.19245	20.7756	5.16e-06	0.000142062		RDH12	coding	-1.85062	-0.820441	14.4614	0.000143059	0.00298604		ERVV-2	coding	2.34575	-2.92145	8.07951	0.00447685	0.0164748
NOVA2	coding	1.098	0.235424	13.7848	0.000204989	0.00253499		RDH16	coding	-7.21225	5.04493	139.716	3.07e-32	1.58e-29		ESM1	coding	4.14523	2.68604	44.1829	2.99e-11	1.08e-09
NOX4	coding	3.30737	0.790604	46.4803	9.25e-12	3.99e-09		REEP2	coding	1.90212	1.56219	14.492	0.000140759	0.00294869		ESPL1	coding	1.14195	4.23585	19.9918	7.78e-06	6.22e-05
NPFFR1	coding	2.52665	-1.22478	20.5692	5.75e-06	0.000153928		REEP6	coding	-1.68049	4.70527	22.6281	1.97e-06	6.9e-05		ESR1	coding	2.01463	1.85677	22.4351	2.17e-06	2e-05
NPSR1	coding	5.76398	1.90667	23.0155	1.61e-06	5.51e-05		REG1A	coding	6.58833	6.52139	47.4357	5.68e-12	4.43e-10		ESR2	coding	-2.68716	-0.0674782	52.0389	5.44e-13	2.83e-11
NPTX2	coding	1.33976	2.71347	7.2254	0.0071879	0.0395588		REG1B	coding	6.58241	3.03389	32.8699	9.85e-09	5.47e-07		ETHE1	coding	-1.85028	7.36575	43.6166	3.99e-11	1.4e-09
NPW	coding	1.46111	1.02102	8.47377	0.00360303	0.0232903		REG3G	coding	4.21655	-2.56758	14.5725	0.000134867	0.00284176		ETNK2	coding	3.24987	3.1088	53.0813	3.2e-13	1.73e-11
NPY	coding	-1.79734	-0.21724	9.63852	0.00190539	0.0142156		REG4	coding	3.95225	7.01413	27.3529	1.7e-07	7.49e-06		ETS2	coding	1.08553	8.68279	22.2642	2.38e-06	2.16e-05
NR0B2	coding	1.66012	2.18156	16.7797	4.2e-05	0.00073099		RELN	coding	-2.21921	3.65278	26.2254	3.04e-07	1.28e-05		ETV4	coding	4.36183	5.77921	98.5981	3.09e-23	5.58e-21
NR1H4	coding	-1.92835	3.32605	9.31898	0.00226792	0.0163096		REM1	coding	1.38432	0.453681	12.9438	0.000320989	0.00592507		ETV5	coding	1.08322	3.46497	20.9834	4.63e-06	3.91e-05
NR3C2	coding	-1.3539	6.08137	12.8306	0.000340992	0.00374974		REP15	coding	2.10145	3.83604	13.8308	0.000200033	0.00396427		EVA1A	coding	4.69669	3.03849	106.602	5.44e-25	1.21e-22
NR5A2	coding	-1.06153	5.1695	13.289	0.000266975	0.00309734		RET	coding	1.69206	1.97755	17.077	3.59e-05	0.000914377		EVC2	coding	-1.01149	1.40298	12.7694	0.000352339	0.00178255
NRG4	coding	-1.05779	-0.0215894	9.81594	0.00173006	0.0131729		RGMA	coding	3.31777	4.23624	43.9176	3.42e-11	2.44e-09		EVPL	coding	1.18901	6.57105	17.6292	2.68e-05	0.000184721
NRN1	coding	1.3015	3.43391	6.76578	0.00929222	0.0480344		RGN	coding	-4.84897	4.5074	64.5835	9.25e-16	1.05e-13		EVX1	coding	2.2989	1.51206	10.7451	0.00104555	0.00463819
NSMF	coding	1.04982	6.55922	16.3593	5.24e-05	0.000874448		RGS5	coding	1.1038	6.22942	15.0449	0.000104985	0.00231334		EVX2	coding	-4.94142	-1.85603	19.4166	1.05e-05	8.11e-05
NT5DC2	coding	1.1395	4.97921	17.4588	2.94e-05	0.000548612		RHBDL3	coding	2.10198	0.0112027	31.8568	1.66e-08	8.88e-07		EXD3	coding	-1.2776	3.48804	26.4464	2.71e-07	3.21e-06
NTM	coding	1.2868	3.15397	11.5176	0.000689406	0.00645351		RHBG	coding	-5.65144	-1.00359	50.1007	1.46e-12	1.22e-10		EXO1	coding	1.82379	3.14788	34.629	3.99e-09	7.8e-08
NTN1	coding	-1.27469	4.1807	10.7689	0.00103222	0.00881949		RIMBP2	coding	1.55756	1.96231	12.1301	0.000496148	0.00856709		EXOSC5	coding	1.14734	4.6914	36.1052	1.87e-09	4.06e-08
NTRK3	coding	-1.19602	0.524777	7.69108	0.00554944	0.0326368		RIMS1	coding	3.98692	-1.39877	38.7351	4.85e-10	3.15e-08		EYA2	coding	-2.74436	3.05823	25.8023	3.78e-07	4.3e-06
NUDCD1	coding	1.33579	4.75466	42.4605	7.21e-11	2.26e-08		RIMS2	coding	1.78466	-1.76321	8.26292	0.00404629	0.0471898		EYA4	coding	-2.08259	-1.271	21.7399	3.12e-06	2.76e-05
NUF2	coding	1.5813	3.51196	23.0528	1.58e-06	5.44e-05		RIPPLY1	coding	-3.69859	-1.43456	50.5912	1.14e-12	9.78e-11		F10	coding	2.93282	4.37632	55.704	8.42e-14	4.97e-12
NUFIP1	coding	1.29332	3.7841	35.9349	2.04e-09	2.92e-07		RNASE13	coding	-2.77746	-2.55709	17.405	3.02e-05	0.000785323		F11	coding	7.58118	3.58814	104.892	1.29e-24	2.66e-22
NUGGC	coding	-1.71432	2.56937	15.6016	7.82e-05	0.00119445		RND1	coding	-2.96845	4.11363	45.5736	1.47e-11	1.09e-09		F12	coding	4.73396	4.89508	135.653	2.38e-31	1.02e-28
NXF5	coding	5.60238	-0.902279	16.2917	5.43e-05	0.000895853		RNF165	coding	-1.39799	-0.271676	8.59768	0.00336592	0.0408721		F13A1	coding	-1.34551	5.99165	11.4924	0.00069881	0.00324658
NXPE2	coding	-1.20021	3.11422	7.5416	0.00602904	0.0347805		ROBO2	coding	1.95813	2.00215	23.2026	1.46e-06	5.28e-05		F13B	coding	9.69825	3.03459	90.7723	1.61e-21	2.31e-19
NXPH1	coding	3.33935	-2.64872	14.4764	0.000141928	0.0019008		ROR1	coding	1.29971	2.4056	10.69	0.00107716	0.0164033		F2	coding	9.801	7.2326	162.184	3.77e-37	4.95e-34
NXPH4	coding	2.04337	1.15112	13.4574	0.000244044	0.0028917		ROR2	coding	1.19161	3.64129	8.60177	0.00335836	0.0407974		F2R	coding	1.34906	5.64496	37.7751	7.94e-10	1.91e-08
NXT1	coding	1.19912	3.9388	23.9269	1e-06	3.8e-05		RORA	coding	-1.13159	3.73462	15.6815	7.5e-05	0.00173929		F2RL1	coding	-1.19479	7.08996	20.535	5.86e-06	4.82e-05
OCA2	coding	2.37246	1.08955	17.7758	2.49e-05	0.000482818		RPGRIP1	coding	-1.08228	-0.914007	8.95346	0.00276945	0.0349364		F3	coding	-1.01497	5.3844	9.20801	0.00240958	0.00963166
ODAM	coding	2.90687	1.02524	13.7013	0.000214312	0.00262107		RPL10L	coding	1.92248	-0.602216	13.7205	0.000212125	0.00416296		F5	coding	6.15745	5.50646	100.927	9.54e-24	1.81e-21
OLFM3	coding	-1.57325	-0.990829	7.80919	0.00519813	0.0310705		RPRM	coding	3.77181	-0.189345	17.8198	2.43e-05	0.000649568		F7	coding	7.57908	4.3515	111.859	3.84e-26	9.23e-24
OLFM4	coding	1.87467	10.1662	6.87697	0.00873135	0.0457438		RSPO1	coding	2.88018	-0.0399074	34.68	3.89e-09	2.28e-07		F8	coding	1.17821	3.12732	12.3714	0.000435952	0.00215352
OLFML2B	coding	1.80668	4.61936	20.6384	5.55e-06	0.000149907		RSPO2	coding	1.86321	1.91535	8.52503	0.00350295	0.0420762		F9	coding	9.64006	5.17247	128.139	1.05e-29	3.64e-27
OLR1	coding	3.89329	2.61661	63.3636	1.72e-15	2.92e-12		RSPO3	coding	1.82151	2.76372	18.5806	1.63e-05	0.000462168		FABP2	coding	-2.47338	4.98371	14.7942	0.000119902	0.000689577
ONECUT2	coding	1.9246	2.49385	18.1023	2.09e-05	0.00042057		RTBDN	coding	2.82789	-1.87887	16.6597	4.47e-05	0.00111277		FABP3	coding	1.45981	3.0999	16.5335	4.78e-05	0.000306441
OR51E1	coding	1.55886	1.11691	15.0545	0.000104449	0.00149446		RTL1	coding	-2.64136	-2.53227	11.1258	0.000851332	0.013461		FABP4	coding	-2.59532	2.7875	15.8074	7.01e-05	0.000429202
OR8D1	coding	-2.94581	-2.86127	12.0439	0.00051961	0.00516179		RTN4RL2	coding	-1.35401	0.349306	15.1517	9.92e-05	0.00220622		FABP6	coding	3.94967	2.21052	21.4323	3.67e-06	3.19e-05
ORC6	coding	1.8287	3.0543	35.7084	2.29e-09	3.18e-07		RTP3	coding	-7.96273	0.662751	79.6127	4.55e-19	6.36e-17		FADS1	coding	1.98957	4.33611	34.8932	3.48e-09	6.92e-08
OSBPL3	coding	1.07035	4.90307	25.8203	3.75e-07	1.72e-05		RUNX1T1	coding	1.30124	2.37457	15.5029	8.24e-05	0.00188421		FADS2	coding	1.76636	4.69411	24.116	9.07e-07	9.23e-06
OSM	coding	2.7541	2.30742	34.2306	4.9e-09	5.84e-07		RXFP1	coding	-1.83799	-0.134609	45.8617	1.27e-11	9.52e-10		FAH	coding	1.93308	4.75235	62.1628	3.16e-15	2.4e-13
OTOP2	coding	-4.65297	4.82281	24.7639	6.48e-07	2.67e-05		RXRG	coding	1.7058	0.179145	8.93166	0.0028027	0.0352479		FAIM3	coding	-1.29882	3.6197	18.6185	1.6e-05	0.000117304
OTOP3	coding	-4.75364	0.382526	18.9666	1.33e-05	0.000297206		RYR3	coding	2.67639	1.10169	22.4799	2.12e-06	7.39e-05		FAM101A	coding	-1.72837	-2.90678	7.21898	0.00721367	0.0247904
OTUB2	coding	1.32346	2.2832	16.5284	4.79e-05	0.000815388		S100B	coding	1.45235	2.48273	11.6889	0.000628743	0.0104929		FAM107A	coding	-2.72037	3.24129	43.3727	4.52e-11	1.56e-09
OTUD6B	coding	1.06913	4.40324	24.5766	7.14e-07	2.88e-05		SAA1	coding	-5.74126	6.70631	64.0881	1.19e-15	1.33e-13		FAM111B	coding	1.34335	4.16547	24.0296	9.49e-07	9.61e-06
OTUD7A	coding	-1.19736	1.09817	14.1054	0.000172846	0.00221247		SAA2	coding	-6.00289	5.20961	57.2168	3.9e-14	3.97e-12		FAM129C	coding	-1.55492	1.04758	8.48436	0.00358213	0.0135908
OTX1	coding	3.26836	-0.175007	20.6623	5.48e-06	0.000148458		SAA2-SAA4	coding	-2.65152	-0.85442	9.3109	0.00227794	0.0298707		FAM131C	coding	1.63521	-1.10034	7.75722	0.00534983	0.0192173
OXGR1	coding	1.58119	1.81733	11.2715	0.00078706	0.00715662		SAA4	coding	-9.33648	4.38	122.113	2.18e-28	7.08e-26		FAM132A	coding	-2.85376	1.41721	43.2187	4.9e-11	1.67e-09
OXTR	coding	1.92143	0.682886	30.9381	2.66e-08	2.21e-06		SALL1	coding	-1.87756	3.32161	16.0982	6.01e-05	0.001443		FAM134B	coding	-1.24274	5.74658	22.8922	1.71e-06	1.63e-05
P2RX1	coding	-1.29446	2.78052	15.3969	8.71e-05	0.00129675		SARDH	coding	-4.66306	3.7114	106.639	5.34e-25	1.23e-22		FAM135B	coding	-3.23478	0.799146	26.9754	2.06e-07	2.52e-06
P2RX2	coding	-2.57219	-1.37411	16.7568	4.25e-05	0.000738785		SBSPON	coding	1.35755	1.21008	10.6033	0.00112886	0.0169936		FAM13C	coding	-1.14896	2.00316	10.8754	0.000974478	0.00436445
P2RX6	coding	-1.11167	-0.740295	10.1383	0.0014522	0.0115254		SCARA3	coding	1.42673	3.50187	19.2956	1.12e-05	0.000331739		FAM150A	coding	2.31114	0.524883	18.306	1.88e-05	0.000135345
P2RY1	coding	-1.35106	4.17218	13.8397	0.000199088	0.00248434		SCARA5	coding	2.2214	5.72116	14.6805	0.00012736	0.00272005		FAM150B	coding	-1.48653	0.97569	11.3756	0.000744139	0.00343069
P2RY10	coding	-1.21961	1.40801	13.4305	0.000247566	0.00292159		SCG2	coding	2.54006	3.65649	27.1701	1.86e-07	8.2e-06		FAM151A	coding	-2.10951	0.835624	17.1999	3.36e-05	0.00022494
P2RY12	coding	-1.40927	0.0896321	13.0624	0.000301285	0.00341181		SCG3	coding	1.6528	0.593827	9.11709	0.00253233	0.0324552		FAM155B	coding	1.03594	1.58632	7.80952	0.00519716	0.0187388
P2RY14	coding	-1.00155	2.20421	8.42807	0.00369473	0.0237485		SCGB2A1	coding	2.49669	1.07321	13.2463	0.000273121	0.00517371		FAM161B	coding	-1.51184	3.01095	38.8433	4.59e-10	1.19e-08
P2RY4	coding	-2.14596	-0.392133	14.1455	0.000169198	0.00217623		SCGN	coding	2.0033	3.02032	11.3778	0.00074329	0.012063		FAM162A	coding	-1.01371	6.67115	24.3072	8.21e-07	8.47e-06
P4HA3	coding	2.78516	1.56819	40.0404	2.49e-10	5.53e-08		SCIMP	coding	-1.05776	2.69251	13.0049	0.000310675	0.00577097		FAM163A	coding	-1.79204	0.314718	24.5767	7.14e-07	7.53e-06
PACSIN1	coding	-1.05604	0.443794	10.4058	0.0012562	0.0102831		SCN11A	coding	1.50629	0.103058	11.0848	0.000870394	0.0137474		FAM169B	coding	3.60749	-1.03489	25.848	3.69e-07	4.21e-06
PADI2	coding	-1.4615	7.80612	10.3142	0.00132009	0.0106802		SCN2B	coding	2.80006	0.710113	24.0126	9.57e-07	3.64e-05		FAM171B	coding	-1.00997	1.385	10.2494	0.0013673	0.00583435
PAEP	coding	3.75983	-1.65792	20.3954	6.3e-06	0.000165548		SCN3A	coding	2.17221	1.14398	28.0373	1.19e-07	5.41e-06		FAM177B	coding	-3.07435	1.50225	20.5054	5.95e-06	4.89e-05
PAFAH1B3	coding	1.07312	4.45766	21.2668	4e-06	0.000114629		SCN3B	coding	1.57075	0.286195	15.449	8.48e-05	0.00192956		FAM179A	coding	-1.18904	-0.392001	12.0142	0.000527955	0.00254617
PAG1	coding	-1.15775	5.99571	29.9247	4.49e-08	3.18e-06		SCN4B	coding	1.80475	2.63793	22.5736	2.02e-06	7.07e-05		FAM180B	coding	-4.2951	-1.5319	35.4092	2.67e-09	5.53e-08
PAH	coding	1.77703	6.38248	7.40689	0.00649747	0.036703		SCN7A	coding	2.44268	3.40226	14.8972	0.000113532	0.00248088		FAM181B	coding	-2.74486	-0.585954	26.2636	2.98e-07	3.48e-06
PAICS	coding	1.11472	7.0991	26.3629	2.83e-07	1.39e-05		SCNN1B	coding	2.46585	6.13779	17.7095	2.57e-05	0.000682025		FAM188B	coding	1.10056	3.22215	29.964	4.4e-08	6.43e-07
PALD1	coding	1.41809	5.04664	24.3858	7.88e-07	3.11e-05		SCNN1G	coding	3.31393	2.09194	21.2836	3.96e-06	0.000130179		FAM189A1	coding	-1.9942	2.98937	15.3236	9.06e-05	0.000538163
PALM2	coding	1.71113	1.52364	18.1713	2.02e-05	0.000408476		SCRG1	coding	3.37772	-0.158114	15.6096	7.79e-05	0.00179502		FAM189A2	coding	-2.71759	1.37086	31.53	1.96e-08	3.19e-07
PALM2-AKAP2	coding	1.64305	-0.973104	17.5065	2.86e-05	0.000537443		SCTR	coding	-3.94248	-0.621903	67.3818	2.24e-16	2.65e-14		FAM196A	coding	-1.57679	-1.58128	17.8299	2.42e-05	0.000168233
PALM3	coding	1.60662	3.10013	10.4904	0.00119997	0.00991743		SCUBE1	coding	1.53628	3.03876	14.9328	0.000111408	0.00244185		FAM19A1	coding	-2.9982	-1.34652	28.302	1.04e-07	1.37e-06
PAPSS2	coding	-1.07657	7.60693	16.8542	4.04e-05	0.00071058		SDK1	coding	2.08712	3.23681	32.9205	9.6e-09	5.34e-07		FAM19A2	coding	-2.27954	-0.279684	36.5731	1.47e-09	3.27e-08
PAQR4	coding	1.52572	5.21438	32.2391	1.36e-08	1.28e-06		SDK2	coding	1.74049	2.15097	20.5526	5.8e-06	0.000184165		FAM203A	coding	1.12594	1.67627	22.6156	1.98e-06	1.84e-05
PAQR5	coding	-1.25864	5.21662	16.8406	4.07e-05	0.000712618		SDS	coding	-3.62196	4.86764	53.1605	3.07e-13	2.85e-11		FAM20A	coding	2.79332	3.22975	50.5794	1.14e-12	5.59e-11
PARM1	coding	-1.14951	8.68189	11.6517	0.000641429	0.00611134		SEC14L2	coding	-2.78495	4.45808	50.5741	1.15e-12	9.84e-11		FAM211A	coding	-1.5912	5.53492	36.8956	1.25e-09	2.82e-08
PARVB	coding	1.12135	4.61707	12.7122	0.000363283	0.00394679		SEC14L3	coding	-2.59484	-2.61944	11.7028	0.000624045	0.0104325		FAM216A	coding	1.1842	1.67303	21.1518	4.24e-06	3.62e-05
PAX5	coding	-1.71583	1.09139	10.792	0.0010194	0.00872028		SEC14L4	coding	-2.04583	1.70068	10.0159	0.00155196	0.0218828		FAM216B	coding	-2.69566	-1.82501	18.4493	1.74e-05	0.000126519
PAX9	coding	2.09259	-0.403926	15.7512	7.22e-05	0.00112321		SECTM1	coding	1.20203	5.99804	9.25316	0.0023509	0.0305501		FAM218A	coding	-1.53781	-1.27745	12.8941	0.000329614	0.00167934
PBLD	coding	-1.18365	6.34927	12.3684	0.000436661	0.00451477		SELM	coding	1.08724	4.64904	11.5122	0.0006914	0.0113227		FAM222A	coding	1.05492	3.01858	13.6058	0.000225493	0.00120474
PCDH11X	coding	-1.74691	-2.08521	13.2078	0.000278781	0.00319581		SELP	coding	1.385	2.61008	16.5488	4.74e-05	0.00117068		FAM227A	coding	1.47669	0.911283	25.5724	4.26e-07	4.78e-06
PCDH11Y	coding	-1.53044	-1.16385	12.2034	0.000477024	0.00482165		SEMA3G	coding	1.30859	3.95051	20.4909	5.99e-06	0.000189371		FAM3D	coding	-2.13563	8.59717	27.2272	1.81e-07	2.25e-06
PCDH17	coding	1.60688	3.21288	34.2144	4.94e-09	5.87e-07		SEMA6A	coding	1.08095	5.98899	12.6175	0.000382155	0.0068527		FAM46B	coding	-2.69429	1.4646	21.2439	4.04e-06	3.46e-05
PCDH9	coding	-1.10463	0.183486	7.57675	0.0059126	0.0342566		SEMA6D	coding	1.2083	4.59078	8.98551	0.00272129	0.0344642		FAM46C	coding	-2.01712	6.17915	41.843	9.89e-11	3.07e-09
PCDHA1	coding	-1.45882	-2.53232	8.82231	0.00297569	0.0201788		SEMA7A	coding	-1.06289	4.03056	12.5348	0.000399445	0.00711856		FAM53A	coding	1.34966	0.380952	18.7905	1.46e-05	0.00010815
PCDHA11	coding	2.54388	-1.22875	12.2485	0.000465634	0.00473301		SERINC4	coding	1.31079	0.273442	11.7443	0.000610297	0.0102501		FAM57B	coding	-1.67364	-2.09562	9.58293	0.00196394	0.00803035
PCDHA3	coding	-1.32111	-1.4345	11.2136	0.000811988	0.00732107		SERPINA1	coding	-4.86678	11.2346	93.8332	3.43e-22	6.01e-20		FAM5C	coding	-4.20564	1.40393	23.8076	1.06e-06	1.06e-05
PCDHB10	coding	1.16755	1.31827	10.3907	0.00126651	0.0103353		SERPINA10	coding	-5.1011	5.01707	55.6644	8.6e-14	8.5e-12		FAM64A	coding	1.16885	2.92281	17.7474	2.52e-05	0.000174969
PCDHB14	coding	1.28615	2.49356	16.4995	4.87e-05	0.000826426		SERPINA11	coding	-8.9755	4.68066	126.99	1.87e-29	6.74e-27		FAM71E1	coding	1.03214	0.363946	17.2619	3.26e-05	0.000218831
PCDHB16	coding	1.78015	1.58994	12.2488	0.000465563	0.00473301		SERPINA12	coding	-6.51765	-1.81096	27.1416	1.89e-07	8.3e-06		FAM72A	coding	1.8627	0.291637	27.6256	1.47e-07	1.87e-06
PCDHB8	coding	2.47983	0.721208	19.8297	8.47e-06	0.000207952		SERPINA3	coding	-6.86416	8.85786	120.026	6.24e-28	1.88e-25		FAM72B	coding	1.10574	0.343644	6.62464	0.0100577	0.0327896
PCDHB9	coding	2.22462	1.09798	20.4035	6.27e-06	0.000165153		SERPINA4	coding	-7.08246	4.49376	77.8171	1.13e-18	1.53e-16		FAM72D	coding	1.83674	1.90074	29.3388	6.08e-08	8.51e-07
PCDHGA1	coding	1.83425	-0.333967	21.3862	3.75e-06	0.000109339		SERPINA5	coding	-6.10462	4.82787	108.648	1.94e-25	4.63e-23		FAM83E	coding	-1.49107	5.78516	21.4898	3.56e-06	3.1e-05
PCDHGB5	coding	1.31609	1.76653	7.34102	0.00673987	0.0377328		SERPINA6	coding	-5.17017	5.26083	77.8716	1.1e-18	1.5e-16		FAM84B	coding	1.08033	6.21627	34.5168	4.23e-09	8.21e-08
PCK1	coding	-1.4793	8.36763	12.8279	0.000341496	0.00375243		SERPINA7	coding	-6.0841	4.3774	74.6556	5.6e-18	7.26e-16		FAM89A	coding	1.80278	2.90189	54.6557	1.44e-13	8.24e-12
PCOLCE2	coding	-1.55252	2.53291	8.38938	0.00377419	0.0241054		SERPINC1	coding	-9.93066	7.58639	155.376	1.16e-35	1.01e-32		FAM92A1	coding	1.73873	2.54623	40.1564	2.34e-10	6.64e-09
PCSK2	coding	-1.80145	1.3117	7.89678	0.00495227	0.0299008		SERPIND1	coding	-7.35247	5.75773	97.9068	4.39e-23	8.39e-21		FAM9B	coding	4.72575	-2.41284	22.4909	2.11e-06	1.95e-05
PCSK5	coding	-1.35773	5.43048	16.3311	5.32e-05	0.000883985		SERPINE1	coding	-1.74914	6.59514	12.2802	0.000457781	0.00800507		FANCA	coding	1.17987	4.08363	29.3071	6.18e-08	8.63e-07
PCSK9	coding	1.93761	5.40642	20.0872	7.4e-06	0.000187002		SERPINF1	coding	-1.27027	6.53698	14.736	0.000123663	0.00266396		FANCB	coding	1.7272	0.827732	30.995	2.59e-08	4.06e-07
PDCD2L	coding	1.0548	3.0802	25.5432	4.33e-07	1.93e-05		SERPINF2	coding	-6.25939	7.03733	134.359	4.56e-31	2.06e-28		FANCI	coding	1.24324	5.20636	24.9573	5.86e-07	6.33e-06
PDCD4	coding	-1.17923	8.40734	20.827	5.03e-06	0.000139562		SERPING1	coding	-2.75691	8.13239	49.9064	1.61e-12	1.34e-10		FAP	coding	3.62271	3.61195	69.1629	9.07e-17	8.34e-15
PDE10A	coding	1.31272	1.57793	17.9119	2.31e-05	0.00045718		SERTAD4	coding	1.87907	1.47563	15.6118	7.78e-05	0.00179441		FARP1	coding	1.15963	6.58862	26.897	2.15e-07	2.61e-06
PDE6A	coding	-2.27615	2.45337	14.6917	0.000126603	0.00174323		SFRP1	coding	1.61915	4.86751	10.0853	0.00149454	0.0213207		FAS	coding	-1.31531	4.78466	23.7708	1.09e-06	1.08e-05
PDE9A	coding	-1.53072	5.44853	20.8176	5.05e-06	0.000140052		SFRP2	coding	4.00174	6.1077	36.1101	1.86e-09	1.14e-07		FASN	coding	1.5172	7.85145	46.2893	1.02e-11	4.17e-10
PDGFB	coding	1.08939	4.15929	13.6469	0.000220602	0.0026774		SFRP4	coding	2.04256	4.33984	15.9582	6.48e-05	0.00153842		FBLIM1	coding	-1.19218	6.88304	51.8197	6.08e-13	3.12e-11
PDGFD	coding	-1.11999	3.90762	12.1054	0.000502759	0.00503246		SFRP5	coding	-2.42046	1.2216	18.8198	1.44e-05	0.000413378		FBLN1	coding	-3.23605	7.28053	64.8564	8.06e-16	6.71e-14
PDGFRB	coding	1.30182	6.77391	26.3926	2.79e-07	1.38e-05		SGCD	coding	1.66796	3.1859	27.1049	1.93e-07	8.43e-06		FBN2	coding	-2.21858	2.60061	43.0041	5.46e-11	1.82e-09
PDIA2	coding	2.87089	1.72634	24.6057	7.03e-07	2.85e-05		SGIP1	coding	1.00449	1.29034	11.6049	0.00065779	0.0108771		FBN3	coding	2.79247	-2.36594	18.0604	2.14e-05	0.000151484
PDK4	coding	-1.24217	5.77165	12.9067	0.000327401	0.00363628		SGK1	coding	-1.08741	6.18012	16.3413	5.29e-05	0.00129066		FBP1	coding	2.12983	6.31465	46.794	7.89e-12	3.32e-10
PDPN	coding	2.22275	3.93337	35.4744	2.58e-09	3.5e-07		SHBG	coding	-6.38905	2.15587	88.3408	5.51e-21	8.84e-19		FBXL22	coding	-2.78497	1.10571	30.4579	3.41e-08	5.15e-07
PDX1	coding	3.70449	3.66708	43.4223	4.41e-11	1.46e-08		SHC2	coding	-1.12316	3.98198	10.5591	0.00115616	0.0173412		FBXL7	coding	-1.12809	3.11651	16.5476	4.74e-05	0.000304302
PDZD3	coding	-1.3936	4.71941	12.9612	0.000318016	0.00355528		SHMT1	coding	-1.71753	5.56014	46.1881	1.07e-11	8.12e-10		FBXO17	coding	1.05547	2.69561	7.4843	0.00622391	0.0218692
PDZD7	coding	1.41897	0.448799	15.1415	9.97e-05	0.00144147		SIAE	coding	1.05323	8.1035	16.6125	4.58e-05	0.00113783		FBXO2	coding	2.16173	2.75798	20.4312	6.18e-06	5.05e-05
PDZK1	coding	-1.31987	4.37887	9.41966	0.00214671	0.015605		SIDT1	coding	1.01442	4.83373	9.42304	0.00214275	0.0283944		FBXO32	coding	-1.71887	5.95226	22.836	1.76e-06	1.67e-05
PEX26	coding	-1.35404	6.94512	38.0008	7.07e-10	1.29e-07		SIGLEC11	coding	-1.297	0.723618	12.6727	0.000371034	0.00668649		FBXO41	coding	1.5002	4.11183	33.6401	6.63e-09	1.22e-07
PF4	coding	1.19546	-0.164155	7.81144	0.00519164	0.0310445		SIGLEC6	coding	1.25782	0.547464	12.4868	0.000409842	0.00725526		FBXW10	coding	1.42967	-2.67668	7.08468	0.00777455	0.0263884
PFDN4	coding	1.31764	4.39169	29.1324	6.76e-08	4.36e-06		SIGLEC7	coding	-1.04084	1.79458	15.6579	7.59e-05	0.00175679		FCAR	coding	3.96961	-0.269459	35.9614	2.01e-09	4.34e-08
PGC	coding	1.99795	-1.41781	8.28237	0.00400319	0.0252914		SIGLEC9	coding	-1.24162	1.80505	20.7226	5.31e-06	0.000170394		FCER2	coding	-2.79042	0.938611	31.6341	1.86e-08	3.04e-07
PGF	coding	1.40234	3.32936	15.7159	7.36e-05	0.00113944		SIK1	coding	-1.09093	5.9658	9.54909	0.00200048	0.0268442		FCGBP	coding	-4.16226	10.6637	37.6886	8.3e-10	1.98e-08
PHF16	coding	1.20922	4.45936	35.7505	2.24e-09	3.13e-07		SIM1	coding	-3.54363	-2.93232	21.6926	3.2e-06	0.000106902		FCGR1A	coding	2.38583	1.65163	48.1245	4e-12	1.76e-10
PHF21B	coding	-1.6844	-2.49128	13.0624	0.000301275	0.00341181		SIX4	coding	1.0548	-0.575377	9.54446	0.00200554	0.0268596		FCGR1B	coding	2.38974	-0.938777	34.1239	5.17e-09	9.83e-08
PHGR1	coding	-1.50766	8.42361	12.6785	0.000369891	0.00400053		SLAMF9	coding	-2.48584	-0.71328	23.6914	1.13e-06	4.19e-05		FCGR3A	coding	3.30179	5.90969	106.033	7.25e-25	1.58e-22
PHLDA1	coding	2.06293	6.81484	36.3855	1.62e-09	2.42e-07		SLC10A1	coding	-8.91944	3.95399	117.331	2.43e-27	6.88e-25		FCGR3B	coding	2.66304	2.81547	24.8919	6.06e-07	6.51e-06
PHLDA2	coding	1.12982	4.8696	15.0451	0.000104974	0.00149901		SLC11A1	coding	-1.10914	2.95466	9.30948	0.00227971	0.0298803		FCHO1	coding	1.01387	3.82526	10.3409	0.00130116	0.00558844
PHLPP2	coding	-1.74182	5.95754	37.5578	8.87e-10	1.54e-07		SLC13A5	coding	-7.74186	4.75736	97.1391	6.46e-23	1.22e-20		FCN1	coding	1.41814	2.63612	9.42406	0.00214156	0.00866221
PHOX2A	coding	-1.55046	-1.3645	7.27447	0.00699416	0.0387806		SLC15A2	coding	1.40073	2.34939	19.6523	9.29e-06	0.00028099		FCN2	coding	9.2903	2.20548	107.071	4.29e-25	9.69e-23
PHYHIPL	coding	1.88501	1.14275	10.5913	0.00113621	0.00949333		SLC16A11	coding	-1.27959	0.39807	13.5248	0.000235427	0.0045431		FCN3	coding	7.14496	3.72623	138.484	5.71e-32	2.7e-29
PIANP	coding	-1.46607	0.466869	14.272	0.000158204	0.0020745		SLC16A13	coding	-1.00186	2.62824	18.1828	2.01e-05	0.000547963		FCRL1	coding	-2.40235	0.479012	23.5304	1.23e-06	1.21e-05
PIGZ	coding	-1.25136	6.23031	17.0614	3.62e-05	0.00064991		SLC16A14	coding	1.30297	2.69988	18.7534	1.49e-05	0.000425894		FCRL2	coding	-2.78821	1.12721	34.0493	5.37e-09	1.02e-07
PIK3CG	coding	-1.04289	3.18356	13.2105	0.000278382	0.0031925		SLC16A2	coding	-1.74718	3.81973	21.4386	3.65e-06	0.000120756		FCRL3	coding	-1.66481	1.02777	13.6347	0.000222048	0.0011892
PIPOX	coding	1.88141	5.24037	9.63005	0.00191419	0.0142629		SLC17A1	coding	-5.22904	0.12487	40.4261	2.04e-10	1.37e-08		FCRL4	coding	-3.80907	-0.562488	43.3036	4.69e-11	1.61e-09
PIWIL1	coding	4.67037	0.263957	33.7703	6.2e-09	7.08e-07		SLC17A2	coding	-9.94951	1.93459	113.921	1.36e-26	3.59e-24		FCRL5	coding	-1.70531	2.86134	15.8601	6.82e-05	0.000418743
PKD1L2	coding	-1.70679	-0.167241	12.5453	0.000397211	0.00420684		SLC17A3	coding	-7.14018	0.181172	76.0356	2.79e-18	3.67e-16		FCRLA	coding	-2.75417	1.655	41.2456	1.34e-10	4.08e-09
PKIB	coding	-1.82683	5.4335	14.7721	0.000121314	0.00168244		SLC17A7	coding	1.33067	-0.251312	10.358	0.00128912	0.0188845		FCRLB	coding	1.30054	-0.600513	16.7631	4.23e-05	0.000275468
PKMYT1	coding	1.66311	4.00196	22.9456	1.67e-06	5.67e-05		SLC18A1	coding	2.37456	1.27398	15.3613	8.88e-05	0.00200854		FER1L6	coding	-2.80681	4.00265	19.958	7.92e-06	6.31e-05
PKNOX2	coding	-1.11787	1.33583	11.6086	0.000656476	0.00623005		SLC1A2	coding	-6.07247	3.27366	102.244	4.91e-24	1.02e-21		FERMT1	coding	1.37821	7.62311	19.6579	9.26e-06	7.25e-05
PKP1	coding	1.81237	2.80034	9.83232	0.00171472	0.0130767		SLC1A3	coding	-1.56999	2.50487	21.631	3.3e-06	0.000109983		FETUB	coding	5.83566	2.45568	49.4241	2.06e-12	9.64e-11
PLA2G16	coding	1.34129	4.94015	14.5	0.000140157	0.00188313		SLC22A1	coding	-8.28455	4.4808	134.275	4.76e-31	2.11e-28		FEV	coding	-3.63988	0.277753	21.0792	4.41e-06	3.73e-05
PLA2G2D	coding	-1.76011	2.11585	13.6383	0.000221616	0.00268655		SLC22A10	coding	-8.72171	2.00796	76.4443	2.27e-18	3e-16		FEZF1	coding	4.49825	-1.39629	16.9633	3.81e-05	0.000250831
PLA2G4E	coding	2.07958	-0.603854	24.0567	9.35e-07	3.6e-05		SLC22A17	coding	1.18914	3.23936	11.1538	0.000838597	0.0133107		FFAR1	coding	-2.21809	-3.10036	11.5087	0.0006927	0.00322182
PLAC8	coding	-1.45957	6.49369	9.85255	0.00169597	0.0129783		SLC22A25	coding	-7.29314	-1.24872	60.0483	9.26e-15	9.76e-13		FFAR4	coding	-2.30205	4.88883	21.3526	3.82e-06	3.31e-05
PLAGL2	coding	1.15491	6.31915	23.2126	1.45e-06	5.1e-05		SLC22A7	coding	-9.66513	4.2225	132.113	1.41e-30	5.94e-28		FGA	coding	9.59952	10.7566	150.398	1.42e-34	1.08e-31
PLAU	coding	1.93338	5.37297	41.9653	9.29e-11	2.72e-08		SLC22A9	coding	-7.61508	1.10233	69.8883	6.28e-17	7.62e-15		FGB	coding	9.68247	10.7483	155.11	1.32e-35	1.16e-32
PLCB1	coding	1.18533	3.94614	9.99574	0.00156903	0.0122177		SLC23A1	coding	-1.58839	1.94751	14.6912	0.000126636	0.00270982		FGF10	coding	-2.86992	-1.31427	23.6593	1.15e-06	1.14e-05
PLCB4	coding	1.12834	6.69131	8.81272	0.00299138	0.0202709		SLC23A2	coding	-1.94011	5.48316	36.6249	1.43e-09	8.84e-08		FGF17	coding	-1.6408	-2.54347	9.26311	0.00233815	0.00937859
PLCD1	coding	-1.27054	5.44825	25.5816	4.24e-07	1.9e-05		SLC24A3	coding	1.04971	3.74074	10.9413	0.000940437	0.0146721		FGF18	coding	2.01795	0.158583	19.1288	1.22e-05	9.28e-05
PLCD3	coding	-1.2438	7.36841	19.2771	1.13e-05	0.000260231		SLC25A18	coding	-6.02078	2.31677	96.8185	7.6e-23	1.43e-20		FGF19	coding	4.42255	0.689466	15.6556	7.6e-05	0.000460968
PLCE1	coding	-1.32606	6.08148	18.465	1.73e-05	0.000364813		SLC25A42	coding	-1.37338	3.84836	28.583	8.98e-08	4.17e-06		FGF2	coding	-1.37256	2.32523	13.2763	0.00026878	0.0014056
PLCG2	coding	-1.09496	4.57568	16.1624	5.81e-05	0.000946184		SLC25A47	coding	-8.70275	5.02918	167.055	3.25e-38	6.72e-35		FGF21	coding	7.93669	0.316037	82.8262	8.96e-20	1.12e-17
PLCL2	coding	-1.51837	4.46385	26	3.41e-07	1.6e-05		SLC26A1	coding	-1.14459	2.52361	18.2149	1.97e-05	0.00053981		FGF23	coding	6.53099	-1.14636	43.0919	5.22e-11	1.76e-09
PLD5	coding	-2.99776	-2.11545	30.8159	2.84e-08	2.32e-06		SLC26A4	coding	1.3418	-0.569379	13.0039	0.000310843	0.00577097		FGF3	coding	4.08314	-2.40425	9.10473	0.00254949	0.0101221
PLEKHA4	coding	1.34756	5.22156	17.3989	3.03e-05	0.000562181		SLC27A2	coding	-1.11811	5.51421	13.3931	0.000252547	0.00483471		FGF7	coding	-1.27969	3.41529	10.0663	0.00151007	0.0063703
PLEKHB1	coding	1.2892	5.14154	13.8702	0.000195882	0.002456		SLC27A5	coding	-5.28236	5.70875	101.736	6.34e-24	1.3e-21		FGF9	coding	-2.63384	1.04623	27.0507	1.98e-07	2.44e-06
PLEKHG4	coding	1.16473	5.01745	15.9598	6.47e-05	0.00103209		SLC28A1	coding	-6.91286	1.69792	87.0028	1.08e-20	1.68e-18		FGFR1	coding	-1.50156	5.41187	24.7185	6.63e-07	7.07e-06
PLEKHN1	coding	2.00551	1.54062	24.9283	5.95e-07	2.47e-05		SLC2A1	coding	-1.61071	7.8608	17.4535	2.94e-05	0.000768324		FGFR4	coding	1.34641	6.47355	27.4422	1.62e-07	2.04e-06
PLEKHS1	coding	1.62446	4.16989	18.3751	1.81e-05	0.000377848		SLC2A2	coding	-9.67633	5.87913	142.195	8.82e-33	4.9e-30		FGFRL1	coding	1.93972	5.84283	52.1406	5.17e-13	2.71e-11
PLK1	coding	1.2953	5.28274	19.2426	1.15e-05	0.000264347		SLC2A9	coding	-1.47251	2.60757	23.7258	1.11e-06	4.13e-05		FGG	coding	9.707	10.4895	148.039	4.65e-34	3.2e-31
PLS3	coding	1.25018	6.88965	26.5056	2.63e-07	1.31e-05		SLC30A10	coding	-2.04154	3.36475	12.3611	0.000438361	0.00770278		FGGY	coding	2.50321	4.84682	56.6509	5.2e-14	3.19e-12
PM20D1	coding	-1.55717	-1.55304	13.5541	0.000231779	0.00278174		SLC34A1	coding	-2.18499	-2.68945	10.1493	0.00144353	0.0207055		FGL1	coding	9.57071	7.76976	181.346	2.46e-41	1.42e-37
PMAIP1	coding	1.54386	3.10569	34.2934	4.74e-09	5.68e-07		SLC34A2	coding	-5.84479	0.309466	49.649	1.84e-12	1.52e-10		FGL2	coding	-1.16218	6.3086	17.0662	3.61e-05	0.00023946
PMEPA1	coding	1.73074	7.37302	22.706	1.89e-06	6.28e-05		SLC35F1	coding	1.9118	0.499169	17.4776	2.91e-05	0.000760717		FGR	coding	1.48978	3.39463	31.6162	1.88e-08	3.06e-07
PMFBP1	coding	1.1541	2.28865	7.83919	0.00511256	0.0306478		SLC38A3	coding	-6.9423	4.8913	94.5648	2.37e-22	4.23e-20		FHL1	coding	-2.76649	6.38526	38.7842	4.73e-10	1.22e-08
PNMA3	coding	-1.34325	-1.0359	11.2648	0.000789923	0.00717137		SLC38A4	coding	-4.70614	5.46991	64.6162	9.1e-16	1.04e-13		FHL3	coding	1.07742	3.24778	10.7332	0.00105231	0.00466316
PNO1	coding	1.09372	4.74333	41.558	1.14e-10	3.12e-08		SLC43A3	coding	-1.23498	5.21527	21.8968	2.88e-06	9.73e-05		FHL5	coding	-2.37224	0.849433	33.9583	5.63e-09	1.06e-07
PNOC	coding	-1.60991	-0.10491	15.5257	8.14e-05	0.0012323		SLC44A4	coding	1.05204	8.9483	9.95611	0.00160317	0.0224599		FIGF	coding	-3.7829	0.605881	39.3201	3.6e-10	9.68e-09
PNPLA1	coding	1.16044	-0.497455	7.65243	0.0056696	0.0331612		SLC47A1	coding	-3.90327	3.24217	77.7661	1.16e-18	1.56e-16		FIGNL1	coding	1.20755	3.87568	27.7598	1.37e-07	1.76e-06
PNPLA3	coding	1.93245	1.3183	13.7375	0.000210216	0.00257646		SLC51B	coding	1.50549	4.48049	10.3587	0.00128865	0.0188845		FITM1	coding	1.0778	-0.605905	12.3145	0.000449448	0.00220961
PNPLA7	coding	-1.13644	4.03812	13.1384	0.000289312	0.0032943		SLC5A7	coding	3.26684	-0.728872	16.5612	4.71e-05	0.00116406		FJX1	coding	2.8195	2.32711	54.611	1.47e-13	8.39e-12
PODNL1	coding	1.66651	2.27103	22.5657	2.03e-06	6.67e-05		SLC6A1	coding	-4.06758	3.35971	75.0801	4.52e-18	5.91e-16		FKBP10	coding	1.53577	6.30964	28.2525	1.06e-07	1.4e-06
PODXL	coding	1.16069	6.27009	34.8658	3.53e-09	4.54e-07		SLC6A12	coding	-3.61457	2.69092	51.4575	7.32e-13	6.44e-11		FKBP1B	coding	-1.36928	2.15515	18.5136	1.69e-05	0.000123001
POLR1D	coding	1.3902	6.98353	19.6876	9.12e-06	0.000218796		SLC6A13	coding	-5.36414	-0.666073	47.1012	6.74e-12	5.19e-10		FLJ22184	coding	2.05355	2.48338	13.9127	0.000191503	0.00104439
POLR3G	coding	1.10011	1.54168	15.7193	7.35e-05	0.00113829		SLC6A15	coding	3.1246	-1.25514	19.3621	1.08e-05	0.000322362		FLJ27352	coding	-1.3563	0.360244	20.2304	6.87e-06	5.55e-05
POP1	coding	1.28843	3.68542	31.3712	2.13e-08	1.85e-06		SLC6A16	coding	-2.34681	-0.662481	25.9786	3.45e-07	1.43e-05		FLJ44635	coding	-1.45939	-2.37191	7.60558	0.00581878	0.0206452
POSTN	coding	1.21381	8.0612	14.1211	0.000171412	0.0021998		SLC6A19	coding	3.73294	4.99641	28.6876	8.5e-08	3.98e-06		FLRT1	coding	-1.22005	0.932679	11.2725	0.000786633	0.00360702
POU2AF1	coding	-1.48449	4.70315	14.1559	0.000168273	0.00216976		SLC7A14	coding	3.31866	0.289297	19.3173	1.11e-05	0.000328665		FLRT3	coding	1.2382	2.49981	12.2709	0.000460078	0.0022542
POU4F1	coding	1.58789	-0.492676	10.2437	0.00137152	0.0110118		SLC7A2	coding	-3.4338	5.55679	47.2114	6.37e-12	4.92e-10		FLT1	coding	1.0495	5.24719	25.7137	3.96e-07	4.48e-06
POU5F1B	coding	2.68068	1.34276	30.9859	2.6e-08	2.17e-06		SLC8A3	coding	1.75516	-0.689144	19.0645	1.26e-05	0.000371376		FMN2	coding	-2.95232	1.83741	13.3047	0.000264737	0.00138747
POU6F2	coding	2.93804	0.442762	10.6448	0.00110381	0.00928541		SLC9A7	coding	-1.08434	3.20729	15.8904	6.71e-05	0.00158536		FMO2	coding	1.68409	1.75268	13.8791	0.00019495	0.00106079
PPA1	coding	1.08621	7.66977	33.6368	6.64e-09	7.32e-07		SLC9B2	coding	-1.14403	3.02488	13.6409	0.000221311	0.00433146		FMO3	coding	7.48118	5.5611	185.157	3.63e-42	5.24e-38
PPAPDC1A	coding	2.79242	0.370088	20.0311	7.62e-06	0.000191168		SLCO1B1	coding	-9.07002	4.61482	142.079	9.34e-33	5.09e-30		FN1	coding	2.59074	10.893	44.3871	2.69e-11	9.87e-10
PPARGC1A	coding	-1.3144	5.09454	14.078	0.000175384	0.00223935		SLCO1B3	coding	-2.37885	3.38738	13.5881	0.000227629	0.00441622		FNBP1	coding	-1.18978	6.1301	23.51	1.24e-06	1.22e-05
PPAT	coding	1.32255	4.42574	30.0557	4.2e-08	3.02e-06		SLCO2A1	coding	2.02685	5.38538	36.0294	1.94e-09	1.19e-07		FNDC1	coding	1.83235	5.10394	14.3223	0.000154031	0.000859838
PPBP	coding	2.93351	-0.992362	18.427	1.77e-05	0.00036928		SLIT3	coding	1.97318	5.46073	26.2395	3.02e-07	1.28e-05		FNDC4	coding	3.61293	3.06266	67.9839	1.65e-16	1.49e-14
PPEF1	coding	1.74764	-1.62981	8.89344	0.00286197	0.0195314		SLITRK5	coding	3.6368	-0.336136	29.9251	4.49e-08	2.22e-06		FNDC9	coding	-2.17085	-1.73533	16.2602	5.52e-05	0.000348172
PPIL1	coding	1.0851	4.7134	40.0611	2.46e-10	5.51e-08		SMAD9	coding	1.69613	3.72696	28.693	8.48e-08	3.98e-06		FOLH1	coding	3.13617	2.63215	52.6572	3.97e-13	2.12e-11
PPM1H	coding	1.73486	5.11494	46.261	1.04e-11	4.27e-09		SMIM1	coding	-1.05158	-0.625531	9.11247	0.00253873	0.0324939		FOLH1B	coding	7.00702	0.462965	57.8845	2.78e-14	1.77e-12
PPP1R1A	coding	-1.74298	2.51561	6.80897	0.0090701	0.0471254		SMIM5	coding	1.05301	2.86384	9.41134	0.00215648	0.0285632		FOLR1	coding	4.94355	2.40838	39.2864	3.66e-10	9.82e-09
PRCD	coding	-1.33579	-1.32166	12.4701	0.000413516	0.00433914		SMLR1	coding	-7.26533	1.55593	89.5864	2.94e-21	4.79e-19		FOSL1	coding	3.58244	3.05358	37.4678	9.29e-10	2.19e-08
PRDM12	coding	1.82339	-2.01941	13.9952	0.000183274	0.0023262		SMOC1	coding	-2.45001	3.68865	35.3815	2.71e-09	1.64e-07		FOXC1	coding	1.75943	2.4525	24.1034	9.13e-07	9.29e-06
PRDM13	coding	4.362	-1.16208	25.2384	5.07e-07	2.16e-05		SNAP91	coding	2.80924	-0.693352	20.1541	7.14e-06	0.000220741		FOXC2	coding	1.97433	-0.234715	21.6018	3.36e-06	2.95e-05
PRDX6	coding	-1.04131	7.75261	29.3639	6e-08	4e-06		SNCA	coding	1.07491	2.08662	8.43964	0.0036713	0.0436806		FOXD1	coding	2.42685	0.23633	10.8341	0.000996468	0.00444983
PRG2	coding	1.44101	-1.39099	8.49831	0.00355477	0.0230557		SNCAIP	coding	1.30156	1.85935	12.9105	0.00032674	0.00599674		FOXD2	coding	-1.1154	4.78118	10.8786	0.000972813	0.00435767
PRG4	coding	1.87284	3.93313	9.48716	0.00206915	0.0151364		SNCG	coding	1.88993	2.31449	20.4936	5.98e-06	0.00018931		FOXD3	coding	-4.44783	-0.346805	40.2805	2.2e-10	6.27e-09
PRKCB	coding	-1.13208	4.14307	13.6119	0.00022476	0.00271441		SNTG2	coding	2.40623	-1.79482	17.9849	2.23e-05	0.000600034		FOXF1	coding	-2.56075	4.36263	70.5288	4.54e-17	4.31e-15
PRKDC	coding	1.17478	7.7301	29.1055	6.85e-08	4.4e-06		SNX10	coding	-1.26779	3.63335	26.1428	3.17e-07	1.33e-05		FOXF2	coding	-3.24741	3.48696	64.7663	8.43e-16	7e-14
PRKG2	coding	-2.257	2.20218	18.1156	2.08e-05	0.000418506		SOD3	coding	1.31235	6.5513	14.2848	0.000157131	0.00322615		FOXI2	coding	-2.62803	-1.89872	29.0016	7.23e-08	9.97e-07
PRMT3	coding	1.14843	4.44624	35.5942	2.43e-09	3.33e-07		SORCS1	coding	3.04828	1.89264	24.1915	8.72e-07	3.35e-05		FOXK1	coding	1.06364	5.77489	31.3915	2.11e-08	3.39e-07
PRND	coding	2.59207	-0.335486	22.497	2.1e-06	6.85e-05		SORCS2	coding	1.43309	2.2029	17.7971	2.46e-05	0.000654931		FOXL1	coding	-1.39483	2.9632	20.3703	6.38e-06	5.2e-05
PROK2	coding	1.76135	-1.29789	9.88629	0.00166514	0.012806		SORD	coding	-1.09005	6.00951	17.9518	2.27e-05	0.000609988		FOXL2	coding	2.65914	-3.09157	15.7225	7.33e-05	0.000446436
PROX1	coding	1.24374	5.54617	17.9255	2.3e-05	0.000454547		SOX10	coding	3.1497	2.04278	23.5636	1.21e-06	4.45e-05		FOXM1	coding	1.23336	5.49316	21.253	4.02e-06	3.45e-05
PRPH	coding	-1.7169	2.83062	8.67561	0.00322496	0.0214539		SOX2	coding	2.71064	-0.797981	22.6303	1.96e-06	6.9e-05		FOXN1	coding	-2.26085	-0.803105	17.916	2.31e-05	0.000162076
PRR19	coding	1.08085	-0.317321	12.1679	0.000486193	0.0048989		SOX30	coding	1.31891	0.586216	12.5169	0.000403287	0.00717816		FOXP2	coding	-2.37851	3.23484	23.8249	1.06e-06	1.06e-05
PRR7	coding	2.09131	2.34076	38.2711	6.16e-10	1.14e-07		SOX5	coding	-1.60337	1.05453	20.9745	4.65e-06	0.000150739		FOXP3	coding	1.10621	1.69666	11.6843	0.000630309	0.00296989
PRRT2	coding	-1.01865	3.17129	10.7093	0.00106596	0.00903792		SPARCL1	coding	2.79075	7.48605	41.9396	9.41e-11	6.46e-09		FOXQ1	coding	5.60301	4.62858	74.2829	6.77e-18	7.01e-16
PRRX1	coding	1.75098	3.53328	26.1407	3.17e-07	1.52e-05		SPATC1	coding	-1.25808	-0.932262	9.94546	0.00161247	0.0225574		FOXS1	coding	1.51277	0.908239	18.5203	1.68e-05	0.00012262
PRSS1	coding	3.91046	-0.833076	11.6638	0.000637295	0.006084		SPDEF	coding	2.04949	4.94712	14.6786	0.000127488	0.00272005		FPR1	coding	2.69563	2.96556	53.5635	2.5e-13	1.39e-11
PRSS2	coding	3.60848	-2.11559	10.8055	0.00101197	0.00868503		SPEG	coding	3.52113	4.85567	29.6412	5.2e-08	2.55e-06		FPR2	coding	3.04123	0.796564	30.8437	2.8e-08	4.34e-07
PRSS22	coding	2.63437	3.60696	24.5937	7.08e-07	2.86e-05		SPIC	coding	-3.27618	-2.47705	27.985	1.22e-07	5.54e-06		FRAS1	coding	-1.47444	3.17495	13.7026	0.000214161	0.00115123
PRSS33	coding	3.39086	1.60945	26.8864	2.16e-07	1.11e-05		SPINK4	coding	4.82313	5.05057	35.7963	2.19e-09	1.33e-07		FREM1	coding	1.49587	3.37583	8.23619	0.00410632	0.0152971
PRSS35	coding	1.42696	0.491869	12.8383	0.000339592	0.00373862		SPOCK1	coding	1.98526	3.72393	18.8928	1.38e-05	0.000401449		FREM2	coding	2.52222	2.81053	22.0643	2.64e-06	2.37e-05
PRSS41	coding	2.76953	-2.42611	12.2078	0.00047591	0.00481371		SPON1	coding	1.88332	6.74801	16.3157	5.36e-05	0.00130602		FRMD1	coding	-1.96331	4.66492	22.8245	1.77e-06	1.68e-05
PRSS56	coding	3.70924	-2.15757	10.028	0.00154178	0.0120604		SPP1	coding	-1.97613	8.16477	16.2414	5.58e-05	0.00135028		FRMD3	coding	-2.3704	4.24868	29.6787	5.1e-08	7.32e-07
PSAT1	coding	1.99614	5.11417	32.2654	1.34e-08	1.27e-06		SPP2	coding	-10.0779	3.75333	123.843	9.12e-29	3.06e-26		FRMD5	coding	1.38647	1.25258	14.0084	0.000181992	0.000997036
PSMA8	coding	-2.03185	-2.6989	11.1518	0.000839498	0.00751749		SRD5A2	coding	-9.28517	1.81136	105.878	7.84e-25	1.8e-22		FRMD7	coding	2.00564	-3.01884	8.24521	0.00408597	0.0152323
PSMC3IP	coding	1.05194	2.24614	20.7492	5.24e-06	0.00014349		SRL	coding	1.13942	0.486233	10.2009	0.00140375	0.0203144		FRMPD4	coding	-3.98905	-1.1476	23.8171	1.06e-06	1.06e-05
PSPH	coding	1.33678	3.71743	39.0432	4.15e-10	8.37e-08		SSC5D	coding	1.26531	4.0192	9.68159	0.00186123	0.0253476		FRRS1L	coding	-3.92502	-2.31138	26.1433	3.17e-07	3.68e-06
PTF1A	coding	5.04688	-1.85859	17.3464	3.11e-05	0.000576069		SSPN	coding	1.15071	3.95718	17.9928	2.22e-05	0.000598666		FRZB	coding	-2.0544	4.85872	40.4351	2.03e-10	5.82e-09
PTGDR2	coding	-1.67682	2.47043	20.1035	7.34e-06	0.000185595		ST3GAL1	coding	-1.29592	5.86993	15.5038	8.23e-05	0.00188421		FSCN1	coding	1.11169	5.48036	12.6249	0.000380649	0.00191138
PTGER4	coding	-1.03749	5.73656	24.8037	6.35e-07	2.62e-05		ST3GAL6	coding	-2.02272	2.4279	36.7669	1.33e-09	8.24e-08		FSD1	coding	-1.03289	-0.317675	13.1183	0.000292419	0.00151116
PTGS2	coding	1.60069	3.87163	11.5851	0.000664822	0.00629272		ST6GAL1	coding	-1.08025	7.95496	14.6952	0.000126368	0.00270982		FSIP2	coding	-3.2565	3.43743	31.7629	1.74e-08	2.87e-07
PTH1R	coding	-1.32739	1.68176	11.0132	0.000904633	0.00795769		ST6GALNAC1	coding	1.47276	8.16809	9.84188	0.00170583	0.0236345		FST	coding	2.95308	2.23922	46.6161	8.63e-12	3.58e-10
PTK7	coding	1.4166	6.48067	18.4459	1.75e-05	0.000367236		ST6GALNAC6	coding	1.29925	7.69208	10.3594	0.00128818	0.0188845		FSTL3	coding	2.17213	5.35731	39.1605	3.9e-10	1.04e-08
PTN	coding	-1.11755	3.55855	12.117	0.000499637	0.00500816		ST8SIA1	coding	1.34667	1.38156	13.5645	0.000230504	0.00446413		FTCD	coding	8.87225	5.47643	134.472	4.31e-31	1.78e-28
PTP4A3	coding	2.21113	5.28855	36.8585	1.27e-09	1.96e-07		STAB2	coding	-2.81361	2.52181	47.0889	6.78e-12	5.21e-10		FUCA1	coding	-1.47751	7.26362	45.5269	1.51e-11	5.83e-10
PTPN13	coding	1.20262	4.29881	12.6548	0.000374606	0.00403792		STAC2	coding	1.84585	-1.30406	12.1937	0.000479507	0.00834458		FUOM	coding	1.71842	3.46975	35.9322	2.04e-09	4.39e-08
PTPRCAP	coding	-1.21043	4.20056	19.73	8.92e-06	0.000215267		STARD9	coding	1.07919	3.83903	14.3177	0.00015441	0.00318387		FUT1	coding	2.42201	2.50253	51.9935	5.57e-13	2.88e-11
PTPRH	coding	-1.30146	6.98642	16.9856	3.77e-05	0.000671653		STEAP3	coding	-1.27991	6.12365	26.9365	2.1e-07	9.15e-06		FUT7	coding	2.10045	0.362195	26.8725	2.17e-07	2.64e-06
PTPRR	coding	-1.46242	4.38136	13.7422	0.000209694	0.00257301		STK32B	coding	1.35784	0.537788	18.2895	1.9e-05	0.000522049		FUT9	coding	-4.01251	-2.51528	12.2527	0.000464588	0.00227205
PUS7	coding	1.50335	4.5197	39.137	3.95e-10	8.09e-08		STMN3	coding	1.16067	4.99032	11.3647	0.00074854	0.0121414		FXYD2	coding	4.52297	-0.946566	60.6212	6.92e-15	4.96e-13
PVRIG	coding	-1.32913	1.18489	23.3764	1.33e-06	4.77e-05		STMN4	coding	2.4567	-0.640593	12.087	0.000507746	0.00872561		FXYD3	coding	-1.65257	9.42114	16.0326	6.23e-05	0.000386964
PVRL4	coding	1.23018	4.10222	11.4426	0.000717788	0.00663903		STON1	coding	1.14599	2.71949	8.31397	0.00393414	0.046293		FXYD5	coding	1.60976	6.10183	29.9236	4.49e-08	6.55e-07
PXDN	coding	1.24577	6.70909	23.673	1.14e-06	4.25e-05		STXBP5L	coding	1.75134	-0.870262	8.60734	0.00334812	0.0407073		FZD1	coding	-1.15499	5.06816	46.5057	9.14e-12	3.76e-10
PXMP2	coding	-1.15958	4.97459	17.9773	2.24e-05	0.000444153		STYK1	coding	1.14922	4.41681	12.4572	0.000416379	0.0073523		FZD10	coding	2.96607	2.29478	21.8647	2.93e-06	2.6e-05
PYCR1	coding	1.26629	6.30549	21.3228	3.88e-06	0.000111774		SUCNR1	coding	-1.29323	0.369756	14.3935	0.000148313	0.0030713		FZD9	coding	1.35743	-0.317635	7.03158	0.00800846	0.0270615
PYCRL	coding	1.14681	4.1875	29.5134	5.55e-08	3.73e-06		SULT1E1	coding	-2.17347	0.199285	15.1206	0.000100858	0.00223238		G0S2	coding	3.00952	4.811	81.1655	2.08e-19	2.5e-17
PYHIN1	coding	-1.17816	0.704984	13.2933	0.000266359	0.00309268		SULT2A1	coding	-7.5441	5.36364	85.5928	2.21e-20	3.42e-18		G6PC	coding	6.04124	5.46213	60.7686	6.42e-15	4.65e-13
QPCT	coding	1.15387	4.46057	8.60735	0.0033481	0.0220973		SV2B	coding	1.18813	1.22212	9.06047	0.00261195	0.0332396		GAB1	coding	-1.17051	5.33027	42.2436	8.06e-11	2.56e-09
R3HDML	coding	1.36019	-0.652845	9.90214	0.00165086	0.0127276		SYNC	coding	2.29271	2.40637	33.4697	7.24e-09	4.08e-07		GABRB3	coding	-1.98062	0.714385	15.027	0.000105982	0.000618132
RAB31	coding	1.16869	5.60284	17.6974	2.59e-05	0.00049849		SYNDIG1	coding	2.82884	0.885908	50.9988	9.24e-13	8.09e-11		GABRD	coding	2.90818	0.443205	39.9916	2.55e-10	7.14e-09
RAB36	coding	1.40415	2.74013	21.6999	3.19e-06	9.59e-05		SYNM	coding	4.01197	7.33943	31.9561	1.58e-08	8.48e-07		GABRE	coding	1.12441	3.85965	18.1706	2.02e-05	0.000143958
RAB37	coding	-1.06241	3.50044	12.5309	0.000400284	0.00423257		SYNPO2	coding	2.93764	7.34792	26.8472	2.2e-07	9.54e-06		GABRG1	coding	-2.02697	-2.31672	11.0969	0.000864733	0.00392465
RAB39B	coding	-1.3036	0.363972	13.5234	0.000235602	0.00281359		SYT12	coding	-5.07661	2.70565	91.966	8.82e-22	1.47e-19		GABRG2	coding	-4.3312	-1.4545	35.3459	2.76e-09	5.69e-08
RACGAP1	coding	1.08295	5.69466	22.5129	2.09e-06	6.82e-05		SYT14	coding	3.13791	-2.77172	23.95	9.89e-07	3.74e-05		GABRP	coding	2.50419	0.561227	23.6776	1.14e-06	1.13e-05
RAD51AP1	coding	1.2226	3.59346	21.7877	3.05e-06	9.22e-05		SYT4	coding	3.20548	-0.235297	21.7295	3.14e-06	0.000105329		GAD1	coding	3.03162	-0.0268168	15.2371	9.48e-05	0.000560277
RAD54B	coding	1.73318	2.73944	35.8568	2.12e-09	3.01e-07		SYT5	coding	2.00214	-0.59322	16.2198	5.64e-05	0.00136176		GADD45B	coding	1.75059	5.77826	24.7736	6.45e-07	6.89e-06
RAD54L	coding	1.16929	3.2172	14.0646	0.000176634	0.00225182		SYT9	coding	-3.30999	-0.842447	29.2604	6.33e-08	3.03e-06		GADD45G	coding	1.57039	3.76579	19.8152	8.53e-06	6.74e-05
RAE1	coding	1.094	5.35482	35.389	2.7e-09	3.64e-07		TAC3	coding	1.90777	-0.982956	20.579	5.72e-06	0.000182047		GAL3ST1	coding	-1.14605	2.76128	15.3652	8.86e-05	0.000527434
RAET1E	coding	1.33346	-1.04835	10.5539	0.00115946	0.00966371		TACR1	coding	3.24614	-0.195727	30.5241	3.3e-08	1.68e-06		GAL3ST3	coding	-1.87644	-3.01554	7.80378	0.00521369	0.0187891
RAET1G	coding	2.0783	-1.181	17.4915	2.89e-05	0.000541005		TACR2	coding	4.694	3.46265	28.7162	8.38e-08	3.94e-06		GALK1	coding	1.5486	4.4199	54.0421	1.96e-13	1.1e-11
RAET1L	coding	3.86092	-0.385561	23.2883	1.39e-06	4.95e-05		TACSTD2	coding	-1.51412	4.3853	9.28153	0.00231476	0.0301891		GALNT12	coding	-1.63513	6.89636	34.7045	3.84e-09	7.52e-08
RASGEF1A	coding	1.2482	2.10008	6.89729	0.00863267	0.0454117		TAGLN3	coding	2.62056	0.234521	14.2288	0.000161872	0.0033047		GALNT13	coding	-1.95063	-1.31354	13.8092	0.00020234	0.00109543
RASL10B	coding	2.81996	1.69128	30.6142	3.15e-08	2.5e-06		TAT	coding	-9.2102	6.6478	117.16	2.65e-27	7.29e-25		GALNT14	coding	1.58307	-0.366203	10.8822	0.000970907	0.00435048
RBL1	coding	1.22822	3.74879	22.2072	2.45e-06	7.69e-05		TBX10	coding	1.79096	2.10715	14.6785	0.00012749	0.00272005		GALNT6	coding	1.39226	5.74575	23.7086	1.12e-06	1.11e-05
RBM28	coding	1.06513	4.6688	32.9323	9.54e-09	9.6e-07		TBX15	coding	-3.4808	1.63997	45.4269	1.58e-11	1.17e-09		GALNT7	coding	-1.29094	6.92698	28.0452	1.19e-07	1.54e-06
RBP2	coding	2.14064	1.91092	7.31353	0.00684373	0.0381295		TCEAL2	coding	4.4234	1.10378	29.0466	7.07e-08	3.37e-06		GALNT8	coding	-1.90789	3.35783	16.2644	5.51e-05	0.000347555
RCAN2	coding	-1.16696	4.15862	13.532	0.000234526	0.0028077		TCEAL5	coding	3.13321	-1.09539	24.12	9.05e-07	3.46e-05		GALNTL6	coding	-2.08622	-0.964635	9.63972	0.00190414	0.00781347
RCN1	coding	1.25655	7.70072	37.7855	7.9e-10	1.41e-07		TCEAL7	coding	1.23773	1.39137	12.2334	0.000469413	0.00818864		GALR1	coding	-3.61267	-1.98289	30.2969	3.71e-08	5.51e-07
RDH12	coding	1.39397	-0.820441	7.24983	0.00709077	0.0391885		TCF21	coding	1.56218	4.08641	21.007	4.58e-06	0.000148362		GAMT	coding	4.13995	4.59394	81.5163	1.74e-19	2.11e-17
RECQL4	coding	1.61126	5.11389	28.484	9.45e-08	5.7e-06		TCHH	coding	-1.45678	-0.131859	16.6261	4.55e-05	0.00113165		GAP43	coding	-2.59548	1.57161	23.4713	1.27e-06	1.24e-05
REEP6	coding	1.51095	4.70527	18.3516	1.84e-05	0.000381435		TCP10L	coding	-2.75534	-0.537545	37.1405	1.1e-09	6.84e-08		GAREML	coding	-1.46593	2.5211	24.3736	7.93e-07	8.24e-06
REG1A	coding	5.71134	6.52139	38.6891	4.97e-10	9.59e-08		TDO2	coding	-4.23482	5.01601	59.4838	1.23e-14	1.28e-12		GARS	coding	1.19493	6.90474	43.3287	4.63e-11	1.59e-09
REG1B	coding	6.33353	3.03389	31.1693	2.36e-08	2.03e-06		TENM1	coding	-1.94643	0.61901	12.3297	0.0004458	0.00781448		GART	coding	1.07801	6.42441	57.8891	2.77e-14	1.77e-12
REG3G	coding	2.75655	-2.56758	6.7992	0.00911989	0.0473245		TENM3	coding	2.23526	2.00792	20.3817	6.34e-06	0.000198897		GAS2	coding	3.48309	1.86731	56.9253	4.53e-14	2.81e-12
RELL1	coding	-1.01542	4.22425	21.3351	3.86e-06	0.000111173		TENM4	coding	1.16193	1.55925	10.5553	0.00115854	0.0173536		GAS7	coding	-1.43972	5.26449	28.3366	1.02e-07	1.35e-06
RELL2	coding	1.06329	2.69507	11.9137	0.000557238	0.00546419		TF	coding	-9.47487	9.09304	148.607	3.5e-34	2.24e-31		GAST	coding	3.17599	-2.74783	14.423	0.000146007	0.000821074
REM2	coding	1.08951	-0.0229162	10.6273	0.0011143	0.00935478		TFPI	coding	-1.58587	5.14918	24.7477	6.53e-07	2.57e-05		GATA1	coding	-1.25954	-1.9041	7.56281	0.00595849	0.0210736
RERGL	coding	-1.92815	1.17009	11.0018	0.000910221	0.00799224		TFR2	coding	-5.86698	6.40101	105.047	1.19e-24	2.67e-22		GATA2	coding	-1.54442	3.2547	31.4433	2.05e-08	3.3e-07
RETSAT	coding	-1.10491	8.03945	14.3741	0.000149852	0.00198575		THBS4	coding	5.85541	4.5636	45.7408	1.35e-11	1e-09		GATA4	coding	8.26226	2.04135	55.299	1.04e-13	6.04e-12
RFC3	coding	1.79347	4.74044	42.962	5.58e-11	1.79e-08		THEM5	coding	-1.36297	-2.13455	10.2322	0.00138007	0.0200239		GATM	coding	4.22457	7.1735	96.73	7.95e-23	1.37e-20
RFX4	coding	2.07692	-2.77774	13.666	0.000218377	0.0026562		THPO	coding	-4.46847	0.44605	59.5809	1.17e-14	1.22e-12		GBP3	coding	-1.43814	6.83392	32.7442	1.05e-08	1.84e-07
RFX8	coding	2.34014	-2.17001	17.3481	3.11e-05	0.000575941		THRSP	coding	-6.79642	2.04893	81.0759	2.17e-19	3.06e-17		GBP6	coding	1.34232	-2.15335	6.70645	0.00960646	0.0315677
RGS13	coding	-1.96692	0.363099	15.8965	6.69e-05	0.00105785		THSD7B	coding	-1.75217	-0.830146	9.09897	0.00255754	0.0326768		GBP7	coding	8.4535	2.58065	116.118	4.48e-27	1.18e-24
RGS16	coding	1.74535	3.76216	33.5883	6.81e-09	7.4e-07		TIMD4	coding	-3.46275	1.12144	42.7472	6.23e-11	4.33e-09		GBX2	coding	4.39439	-1.99864	22.9027	1.7e-06	1.62e-05
RGS4	coding	1.59952	2.39907	12.8918	0.000330029	0.00365703		TIMP1	coding	-1.35603	7.84666	18.8575	1.41e-05	0.000406906		GC	coding	9.47686	8.12803	158.17	2.84e-36	2.74e-33
RGS9	coding	-1.17209	1.27956	9.60811	0.0019372	0.0143935		TLL1	coding	2.47984	1.21068	33.937	5.69e-09	3.25e-07		GCG	coding	-3.45671	5.26062	13.6507	0.000220154	0.00118022
RHPN1	coding	1.86714	4.44923	29.7781	4.84e-08	3.36e-06		TLL2	coding	1.81367	0.201117	31.4021	2.1e-08	1.1e-06		GCGR	coding	5.40474	2.38992	66.1933	4.09e-16	3.53e-14
RIBC2	coding	1.10109	0.396731	9.44221	0.00212048	0.0154493		TLX2	coding	1.64634	-0.832992	13.9255	0.000190205	0.00380252		GCHFR	coding	1.13657	3.77096	18.314	1.87e-05	0.000134917
RILP	coding	-1.13647	4.73684	21.8737	2.91e-06	8.88e-05		TM4SF19	coding	-1.40353	-0.281248	10.0768	0.00150148	0.021388		GCK	coding	-1.53009	-1.46093	16.1199	5.95e-05	0.000371529
RIMKLA	coding	-1.36744	4.48586	14.5328	0.000137739	0.00185848		TM4SF4	coding	-3.64306	4.76674	21.674	3.23e-06	0.000107794		GCKR	coding	7.89602	2.93585	137.026	1.19e-31	5.37e-29
RIPK2	coding	1.34636	4.072	40.0846	2.43e-10	5.49e-08		TM4SF5	coding	-1.24833	4.15477	16.0061	6.31e-05	0.00150868		GCM1	coding	2.62563	-2.63818	10.7494	0.00104311	0.00462806
RLTPR	coding	-1.13396	2.82934	16.0411	6.2e-05	0.000998068		TM6SF2	coding	-1.11562	1.51905	8.26967	0.00403127	0.0470717		GCNT2	coding	-1.70649	3.3305	17.4636	2.93e-05	0.000199155
RMDN2	coding	-1.1899	3.60653	18.3779	1.81e-05	0.000377569		TM7SF2	coding	-1.02917	4.07246	14.5225	0.000138492	0.00290753		GCNT3	coding	-2.51802	7.64457	25.9587	3.49e-07	4.02e-06
RNASE13	coding	-1.83191	-2.55709	7.2823	0.00696372	0.0386564		TMEM132B	coding	1.75524	0.108031	18.484	1.71e-05	0.000480537		GCNT4	coding	-2.15852	1.25739	25.263	5e-07	5.5e-06
RNASE2	coding	1.22	-0.634921	11.4321	0.000721875	0.00666673		TMEM132E	coding	-1.88407	-0.00501049	24.8756	6.12e-07	2.42e-05		GCSAM	coding	-1.11708	1.31719	17.8319	2.41e-05	0.000168093
RNASEH2A	coding	1.24546	4.45426	25.441	4.56e-07	1.99e-05		TMEM151B	coding	2.69357	-0.0532909	24.3509	8.03e-07	3.09e-05		GCSAML	coding	-2.92744	-0.501804	45.1751	1.8e-11	6.84e-10
RNF112	coding	-1.14567	2.04973	10.3086	0.00132413	0.0107047		TMEM158	coding	1.61556	2.08154	22.1723	2.49e-06	8.53e-05		GCSH	coding	1.52236	4.79554	62.1942	3.11e-15	2.37e-13
RNF152	coding	-1.78561	2.22409	27.0388	1.99e-07	1.05e-05		TMEM171	coding	1.14868	5.08322	9.25961	0.00234263	0.0304945		GDAP1L1	coding	-1.35683	-2.20566	7.29245	0.00692451	0.0239658
RNF182	coding	3.59684	0.702639	19.3087	1.11e-05	0.000256945		TMEM200B	coding	1.26256	2.6677	10.333	0.00130676	0.0190847		GDF15	coding	2.24093	7.05217	42.7115	6.34e-11	2.08e-09
RNF183	coding	1.89544	0.620312	16.037	6.21e-05	0.000998561		TMEM215	coding	2.87614	-2.6369	18.9303	1.36e-05	0.000395221		GDF2	coding	8.75386	1.26567	103.247	2.96e-24	5.85e-22
RNF24	coding	1.18038	3.0098	25.4529	4.53e-07	1.99e-05		TMEM220	coding	-1.56238	3.9559	13.3299	0.000261208	0.00497743		GDF7	coding	1.97333	-1.04261	14.9608	0.000109767	0.000638019
RNF39	coding	1.127	2.20745	12.48	0.000411332	0.00432407		TMEM229A	coding	2.78344	-1.97037	14.3316	0.000153272	0.00316265		GDPD2	coding	-2.97688	3.06262	31.1194	2.43e-08	3.84e-07
RNF43	coding	1.36538	7.6251	16.0734	6.09e-05	0.000986689		TMEM253	coding	1.14031	3.49775	10.6127	0.00112312	0.0169336		GDPD3	coding	-2.02511	3.77578	35.2516	2.9e-09	5.92e-08
RNFT2	coding	1.04271	0.202242	9.57027	0.00197753	0.014618		TMEM27	coding	-3.02229	0.429693	51.8232	6.07e-13	5.36e-11		GDPD5	coding	2.4553	4.07246	49.5384	1.95e-12	9.12e-11
ROBO2	coding	2.06478	2.00215	25.5138	4.39e-07	1.94e-05		TMEM35	coding	2.30707	2.21546	14.0494	0.000178073	0.00358979		GEM	coding	1.19617	4.8584	12.5758	0.000390769	0.00195566
RP1	coding	4.54307	-1.98436	19.6999	9.06e-06	0.00021794		TMEM45A	coding	-1.71657	3.80964	26.2363	3.02e-07	1.28e-05		GFI1	coding	-1.68423	2.87769	28.3417	1.02e-07	1.35e-06
RP1L1	coding	1.2598	-1.41964	8.69828	0.00318511	0.0212842		TMEM52B	coding	-1.48562	-1.1774	13.7685	0.000206769	0.00407788		GFI1B	coding	-3.26481	-0.281229	49.6697	1.82e-12	8.62e-11
RPGRIP1L	coding	1.23914	2.87807	30.2885	3.72e-08	2.76e-06		TMEM56	coding	-1.05252	5.61591	12.6179	0.00038208	0.0068527		GFPT2	coding	1.29894	2.83239	11.1926	0.00082126	0.003745
RPH3A	coding	-1.60563	-1.65204	11.8514	0.000576194	0.00561765		TMEM61	coding	2.05952	1.35525	16.7273	4.32e-05	0.00107658		GFRA2	coding	-1.77689	2.28801	17.8501	2.39e-05	0.000166805
RPL22L1	coding	1.85202	4.91198	29.5184	5.54e-08	3.73e-06		TMEM86B	coding	-1.35873	1.90956	24.585	7.11e-07	2.77e-05		GFRA3	coding	-2.83846	1.45891	26.4849	2.66e-07	3.15e-06
RPP40	coding	1.32905	2.60762	30.7958	2.87e-08	2.33e-06		TMEM88	coding	1.37701	0.548174	13.4033	0.000251182	0.00482135		GGCT	coding	1.26603	6.11045	34.4355	4.41e-09	8.51e-08
RRM2	coding	1.46897	6.20269	23.5408	1.22e-06	4.46e-05		TMPRSS6	coding	-4.4874	4.2701	52.5837	4.12e-13	3.73e-11		GGCX	coding	1.37471	5.32331	35.0593	3.2e-09	6.44e-08
RRP12	coding	1.20575	5.67179	35.6421	2.37e-09	3.28e-07		TMPRSS9	coding	-2.21574	-1.13912	17.8656	2.37e-05	0.000635878		GGH	coding	1.18468	6.42151	20.0355	7.6e-06	6.09e-05
RRS1	coding	1.19901	5.37435	28.8545	7.8e-08	4.87e-06		TMSB15A	coding	1.63918	-1.34936	24.4111	7.78e-07	3.01e-05		GGT5	coding	1.06305	4.90471	17.8897	2.34e-05	0.00016397
RSPO2	coding	-2.0571	1.91535	10.3531	0.00129255	0.010524		TMTC1	coding	1.7993	3.3317	29.9558	4.42e-08	2.19e-06		GGT6	coding	-1.94228	7.04665	25.3636	4.75e-07	5.26e-06
RTEL1	coding	1.12649	5.52979	22.0882	2.6e-06	8.11e-05		TNFRSF11B	coding	-1.46615	3.71168	27.1132	1.92e-07	8.41e-06		GGTLC1	coding	2.65476	-3.1604	9.45215	0.00210901	0.0085521
RUNDC3B	coding	-1.47305	2.36836	17.6878	2.6e-05	0.000499278		TNFRSF17	coding	1.59084	2.93354	9.66289	0.00188027	0.0255131		GHR	coding	1.54572	4.101	12.1652	0.000486894	0.00236632
RUNX1	coding	1.11884	5.80731	30.6191	3.14e-08	2.5e-06		TNFRSF6B	coding	2.7602	4.87634	26.2035	3.07e-07	1.29e-05		GIF	coding	2.22076	0.111103	8.4432	0.0036641	0.0138473
RUVBL1	coding	1.05415	5.80697	28.737	8.29e-08	5.14e-06		TNFSF11	coding	1.16534	1.47811	8.19228	0.0042069	0.0484952		GINS1	coding	1.85203	4.43546	34.4487	4.38e-09	8.47e-08
RXFP3	coding	3.0946	-2.69819	17.2285	3.31e-05	0.000606343		TNFSF14	coding	-2.37382	2.54134	45.0777	1.89e-11	1.38e-09		GINS2	coding	1.3679	4.20893	26.8083	2.25e-07	2.72e-06
RXRG	coding	-1.53745	0.179145	7.63136	0.00573621	0.0334546		TNFSF18	coding	-1.60398	-1.57933	13.4125	0.00024995	0.0048009		GINS4	coding	1.53934	3.27482	33.952	5.65e-09	1.06e-07
RYR1	coding	-1.18302	1.30965	17.1259	3.5e-05	0.000632786		TNIP3	coding	2.17643	0.719091	18.6926	1.54e-05	0.000437949		GIPC1	coding	-1.15596	7.98045	31.8427	1.67e-08	2.77e-07
RYR2	coding	1.15389	2.37796	7.88301	0.00499014	0.0300574		TNN	coding	-1.61898	0.856084	15.9739	6.42e-05	0.0015295		GIPR	coding	-1.92893	1.72734	25.5635	4.28e-07	4.8e-06
S100A11	coding	1.59491	7.67136	42.0048	9.11e-11	2.71e-08		TNNT2	coding	-1.34679	-0.663471	8.50554	0.00354068	0.0423708		GJA3	coding	2.11368	-1.09991	17.4427	2.96e-05	0.000200935
S100A2	coding	3.88557	2.00904	40.919	1.59e-10	3.92e-08		TNXB	coding	1.27382	5.7487	9.28582	0.00230934	0.0301321		GJA9	coding	-1.71167	-0.373255	18.5863	1.62e-05	0.000118939
S100A3	coding	1.36596	-0.197343	9.06092	0.0026113	0.0182296		TOX	coding	1.51022	3.88301	19.4998	1.01e-05	0.000302446		GJB3	coding	1.04875	4.4747	7.33514	0.00676194	0.0234698
S100A8	coding	1.77848	2.68658	18.7885	1.46e-05	0.000318885		TP53AIP1	coding	1.62375	-2.35846	9.46503	0.00209426	0.0278541		GJB4	coding	3.08873	2.03847	32.6783	1.09e-08	1.89e-07
S100A9	coding	1.95139	4.36307	23.4304	1.3e-06	4.68e-05		TPH1	coding	2.27485	1.74461	9.90164	0.00165131	0.0229679		GJB5	coding	2.09052	1.16259	7.37934	0.00659775	0.0229703
S100P	coding	1.65103	6.5575	10.2202	0.00138912	0.0111319		TPM2	coding	1.75204	8.14305	10.3951	0.00126347	0.0186125		GJC3	coding	2.56946	-1.52394	22.6616	1.93e-06	1.81e-05
SAA2	coding	2.21279	5.20961	10.7453	0.00104546	0.00890828		TPO	coding	3.58659	0.00289982	30.2445	3.81e-08	1.91e-06		GLDC	coding	2.50729	4.09975	24.9852	5.78e-07	6.25e-06
SALL4	coding	3.58179	1.06426	48.0014	4.26e-12	2.2e-09		TPPP2	coding	-3.18733	-2.17611	22.6887	1.9e-06	6.74e-05		GLDN	coding	-2.88627	3.04469	21.4259	3.68e-06	3.2e-05
SAMD15	coding	1.14213	-0.856636	13.3195	0.000262666	0.0030547		TPRG1	coding	-1.19285	-0.779539	14.7674	0.000121622	0.00262587		GLI1	coding	-1.05086	2.21288	18.2788	1.91e-05	0.000137091
SAPCD2	coding	1.5676	6.20019	21.8898	2.89e-06	8.82e-05		TPSAB1	coding	2.25881	3.60106	34.8894	3.49e-09	2.07e-07		GLI3	coding	-1.92337	2.98561	22.9445	1.67e-06	1.59e-05
SBK1	coding	1.58857	2.67902	17.3394	3.13e-05	0.000577463		TPSB2	coding	2.26208	3.32616	30.8105	2.84e-08	1.46e-06		GLIPR2	coding	-1.36509	5.23729	31.1105	2.44e-08	3.85e-07
SBSN	coding	4.87232	-1.05684	33.8492	5.96e-09	6.91e-07		TPSD1	coding	1.67101	-0.645693	17.6729	2.62e-05	0.000692717		GLIS1	coding	-2.85134	-0.982115	54.844	1.3e-13	7.52e-12
SCARA5	coding	-1.98662	5.72116	11.9518	0.000545938	0.00537345		TPSG1	coding	2.82248	3.66589	18.344	1.84e-05	0.000510453		GLO1	coding	1.0834	6.63416	49.4181	2.07e-12	9.65e-11
SCARF2	coding	1.14291	3.3994	11.9397	0.000549514	0.00540128		TRAM1L1	coding	1.03033	-0.236941	8.9741	0.00273834	0.034589		GLOD5	coding	-1.28993	1.3089	20.505	5.95e-06	4.89e-05
SCD	coding	1.86048	8.52453	29.5429	5.47e-08	3.7e-06		TREM2	coding	-1.12905	2.60339	11.3938	0.000736898	0.0119776		GLP2R	coding	-3.05922	0.902615	39.0687	4.09e-10	1.08e-08
SCG3	coding	-1.60739	0.593827	8.91054	0.0028353	0.0193953		TRIM40	coding	2.26762	1.9072	17.1172	3.51e-05	0.000896025		GLRA2	coding	-1.92774	1.64562	8.0513	0.00454711	0.0166972
SCGN	coding	-1.72893	3.02032	8.6772	0.00322216	0.0214539		TRIM55	coding	-6.8975	1.45589	81.8701	1.45e-19	2.1e-17		GLRA4	coding	-2.22975	-1.59192	16.2017	5.69e-05	0.000357732
SCIN	coding	-1.58342	5.70337	18.4273	1.77e-05	0.00036928		TRIM63	coding	2.22145	-2.18464	13.1987	0.00028015	0.00528608		GLS2	coding	5.1852	3.74003	93.2419	4.63e-22	7.11e-20
SCML1	coding	1.35247	4.55036	29.9786	4.37e-08	3.12e-06		TRIM7	coding	1.36972	2.03087	8.66986	0.00323516	0.0397015		GLT1D1	coding	3.87657	1.46611	59.711	1.1e-14	7.61e-13
SCNN1B	coding	-1.53907	6.13779	7.35167	0.00670005	0.0375682		TRIM72	coding	4.41039	0.35238	18.0997	2.1e-05	0.000568634		GLT8D2	coding	-1.14415	2.90986	17.1657	3.43e-05	0.000228651
SCNN1G	coding	-2.04849	2.09194	9.16417	0.00246799	0.0174958		TRIM9	coding	1.74599	0.694423	14.0668	0.00017643	0.00356413		GLTP	coding	-1.51389	6.09156	64.6393	8.99e-16	7.42e-14
SCRN1	coding	1.07838	6.12304	10.1461	0.00144605	0.011489		TRPA1	coding	3.07962	3.4433	37.3842	9.7e-10	6.08e-08		GLTPD2	coding	3.16813	1.57347	63.3554	1.73e-15	1.37e-13
SCTR	coding	-1.28578	-0.621903	7.29257	0.00692402	0.0385031		TRPC5	coding	-4.1188	-2.34955	24.593	7.08e-07	2.76e-05		GLUD2	coding	2.64153	0.0288616	46.0361	1.16e-11	4.64e-10
SCUBE1	coding	-1.37908	3.03876	12.3004	0.000452872	0.00463592		TRPC6	coding	1.29241	1.32253	16.5281	4.79e-05	0.00118142		GLYAT	coding	8.27299	3.33413	92.2886	7.49e-22	1.09e-19
SCUBE2	coding	-1.27234	3.1833	10.0635	0.00151237	0.0118915		TRPM6	coding	1.62984	6.12069	8.73313	0.00312479	0.038593		GLYATL1	coding	7.03157	3.60337	118.222	1.55e-27	4.31e-25
SCUBE3	coding	1.86896	1.75508	11.3507	0.000754198	0.00689907		TRPM8	coding	-6.63896	1.31797	82.3591	1.13e-19	1.65e-17		GLYCTK	coding	1.2526	5.44925	19.5965	9.56e-06	7.47e-05
SDCBP2	coding	-1.49554	7.11075	15.5933	7.85e-05	0.00119779		TRPV4	coding	-1.08782	1.84199	9.49363	0.00206186	0.0274611		GMNC	coding	5.46365	-1.75688	28.9856	7.29e-08	1e-06
SEC14L2	coding	1.54323	4.45808	16.7247	4.32e-05	0.000747963		TSLP	coding	-2.4061	0.733636	38.0546	6.88e-10	4.38e-08		GMPS	coding	1.12313	5.80868	40.4814	1.98e-10	5.71e-09
SEC14L4	coding	4.54963	1.70068	37.5295	9e-10	1.56e-07		TSPAN1	coding	1.40563	9.22042	9.99612	0.00156871	0.0220413		GNA11	coding	-1.56835	7.2201	68.0787	1.57e-16	1.42e-14
SEC14L5	coding	-1.34432	1.09488	7.75316	0.00536186	0.0317491		TSPAN11	coding	2.59053	4.00191	53.6733	2.37e-13	2.22e-11		GNAL	coding	-1.48859	2.78017	18.7924	1.46e-05	0.000108069
SEC16B	coding	1.09604	4.77752	14.3536	0.000151492	0.00200564		TTC36	coding	-5.5142	2.1799	85.4494	2.38e-20	3.65e-18		GNAT2	coding	1.10016	-1.79572	6.8529	0.00884973	0.0294292
SECTM1	coding	-1.39099	5.99804	12.2936	0.000454507	0.00464443		TTC39A	coding	1.04307	5.76317	11.8034	0.000591212	0.00998185		GNG12	coding	-1.00754	7.42882	29.6493	5.18e-08	7.41e-07
SELE	coding	3.21132	2.36255	39.2126	3.8e-10	7.84e-08		TTC39C	coding	-1.359	3.33111	28.6102	8.85e-08	4.12e-06		GNG13	coding	-1.81981	-1.35295	8.44548	0.00365952	0.0138318
SELENBP1	coding	-1.41269	9.65102	15.4419	8.51e-05	0.00127481		TTLL6	coding	1.40337	3.12407	8.82335	0.002974	0.0369995		GNG2	coding	-1.0047	4.62661	16.7655	4.23e-05	0.00027518
SELP	coding	1.07581	2.61008	10.1305	0.00145837	0.0115645		TTPA	coding	-2.22685	3.60561	34.9459	3.39e-09	2.01e-07		GNG3	coding	-2.43991	-0.354638	30.5628	3.23e-08	4.92e-07
SEMA6A	coding	-1.03793	5.98899	11.6746	0.000633605	0.00605818		TTR	coding	-8.29228	7.17741	141.301	1.38e-32	7.4e-30		GNG4	coding	2.26862	4.47034	21.2441	4.04e-06	3.46e-05
SEMA6D	coding	-1.48808	4.59078	13.4887	0.000240009	0.00285677		TUB	coding	1.06937	2.07014	8.64545	0.00327879	0.0400837		GNG7	coding	-1.93085	3.50947	31.9299	1.6e-08	2.66e-07
SEPP1	coding	-1.18492	8.99799	7.49519	0.0061864	0.0354378		TUBB4A	coding	2.05397	0.870614	15.1308	0.000100313	0.00222568		GNGT1	coding	2.99779	-2.83563	14.1025	0.000173117	0.000953119
SERPINA10	coding	2.51449	5.01707	16.7407	4.29e-05	0.000743489		TUSC3	coding	1.06319	3.61744	12.988	0.000313493	0.00580525		GNMT	coding	7.60184	3.48846	101.707	6.44e-24	1.23e-21
SERPINA4	coding	2.6077	4.49376	14.4929	0.00014069	0.00188683		TUSC5	coding	2.39613	-0.369483	8.22936	0.00412181	0.0477429		GNPTAB	coding	-1.28618	6.65459	40.3978	2.07e-10	5.93e-09
SERPINA7	coding	2.4998	4.3774	16.4348	5.04e-05	0.000849655		TWIST2	coding	1.59252	0.542142	15.6798	7.5e-05	0.00173929		GNRH1	coding	-1.04116	-0.0482445	19.692	9.1e-06	7.14e-05
SERPINA9	coding	-2.50214	-1.26204	12.6382	0.000377944	0.00406026		UBD	coding	-1.41649	7.03583	10.5549	0.00115879	0.0173536		GOLGA6A	coding	4.12383	-2.72464	22.3968	2.22e-06	2.03e-05
SERPINB2	coding	4.12825	-0.239672	17.6952	2.59e-05	0.00049849		UCN2	coding	2.28889	-1.14035	16.2113	5.67e-05	0.00136613		GOLGA6B	coding	5.24918	-1.995	27.206	1.83e-07	2.27e-06
SERPINB3	coding	4.2713	-1.28917	18.0834	2.11e-05	0.000424161		UGT1A1	coding	-6.42691	3.00595	81.2334	2.01e-19	2.84e-17		GOLGA6C	coding	5.40846	-1.09906	52.3139	4.73e-13	2.5e-11
SERPINB4	coding	2.58932	-2.21665	9.3678	0.00220831	0.0159404		UGT1A3	coding	-5.75604	0.545044	49.2671	2.23e-12	1.82e-10		GOLGA6D	coding	2.8291	-3.01703	13.1161	0.000292761	0.00151239
SERPINB5	coding	2.49978	4.92819	17.653	2.65e-05	0.000505457		UGT1A4	coding	-9.38905	3.43619	111.734	4.09e-26	1.04e-23		GOLGA6L1	coding	3.75917	-2.45362	14.1652	0.000167437	0.000925371
SERPINB7	coding	2.93813	-1.39536	9.96396	0.00159634	0.0123832		UGT1A9	coding	-7.53783	0.83967	107.434	3.58e-25	8.4e-23		GOLGA6L6	coding	3.02926	-2.45585	9.12098	0.00252694	0.0100466
SERPIND1	coding	1.73821	5.75773	8.59346	0.00337372	0.0222207		UGT2B11	coding	-4.4225	0.631411	31.4579	2.04e-08	1.08e-06		GOLGA7B	coding	1.49196	2.90236	13.534	0.000234284	0.00124572
SERPINE1	coding	3.01598	6.59514	33.1201	8.66e-09	8.94e-07		UGT2B15	coding	-3.27189	4.91909	17.9881	2.22e-05	0.00059957		GOLM1	coding	-1.51881	9.26022	37.268	1.03e-09	2.39e-08
SERPINE2	coding	1.15144	5.57151	16.7474	4.27e-05	0.000741756		UGT2B17	coding	3.66797	6.51687	9.4101	0.00215793	0.0285693		GOLT1A	coding	3.05344	3.02029	69.9899	5.96e-17	5.61e-15
SERPINH1	coding	1.26895	7.61938	33.8672	5.9e-09	6.87e-07		UGT2B4	coding	-9.66206	5.21919	151.396	8.59e-35	6.05e-32		GP2	coding	-2.95355	1.99699	19.278	1.13e-05	8.66e-05
SEZ6L2	coding	1.08925	4.94262	14.524	0.000138387	0.00186549		UGT2B7	coding	-4.03331	5.54775	47.6421	5.12e-12	4e-10		GPA33	coding	-2.08172	9.00583	31.1484	2.39e-08	3.79e-07
SFRP4	coding	4.00613	4.33984	51.845	6.01e-13	4.34e-10		UGT3A1	coding	-9.39283	2.21787	104.267	1.77e-24	3.9e-22		GPAM	coding	1.79996	4.92405	50.8421	1e-12	4.98e-11
SFTA2	coding	2.79224	0.148724	8.66359	0.00324631	0.0215338		UNC80	coding	1.95748	-1.34737	9.75623	0.00178716	0.0245378		GPD1	coding	2.19476	4.18209	25.7722	3.84e-07	4.36e-06
SGIP1	coding	1.21098	1.29034	16.5539	4.73e-05	0.000806404		UPB1	coding	-8.0283	4.11925	138.588	5.42e-32	2.7e-29		GPD1L	coding	-1.49659	6.44984	40.0728	2.45e-10	6.88e-09
SGK1	coding	-1.30369	6.18012	23.2677	1.41e-06	5e-05		UPP2	coding	-5.8464	-1.22115	30.5007	3.34e-08	1.7e-06		GPER	coding	-1.49371	3.15677	13.9304	0.000189704	0.00103536
SGK2	coding	-1.22401	5.52826	20.1264	7.25e-06	0.00018385		UROC1	coding	-7.31594	2.20651	65.9383	4.65e-16	5.44e-14		GPIHBP1	coding	-1.06303	0.623978	5.88075	0.0153073	0.0467638
SGOL1	coding	1.39413	2.72431	21.5912	3.37e-06	0.0001		USH2A	coding	-3.7987	-0.329336	38.7771	4.75e-10	3.1e-08		GPLD1	coding	2.72262	2.95285	33.2012	8.31e-09	1.49e-07
SH2D1B	coding	-1.20706	-0.0144003	8.53918	0.00347583	0.0226454		USP44	coding	1.13257	-1.2209	8.35651	0.00384307	0.045425		GPM6B	coding	-2.14624	2.48066	31.7545	1.75e-08	2.88e-07
SH2D5	coding	2.23339	-1.7684	16.2193	5.64e-05	0.000923385		VAT1L	coding	1.6564	2.61039	25.9196	3.56e-07	1.47e-05		GPR1	coding	-1.24967	-1.17281	7.13568	0.00755651	0.0257785
SH2D6	coding	-2.35554	-0.248663	11.2616	0.00079127	0.00718134		VEGFA	coding	-1.04928	8.06101	14.6605	0.000128718	0.00274066		GPR112	coding	-2.38253	-2.23723	10.3784	0.00127501	0.00549409
SH2D7	coding	-2.22956	0.764008	8.28803	0.00399072	0.0252373		VIP	coding	4.43634	4.57091	45.9649	1.2e-11	9.06e-10		GPR116	coding	1.03347	4.7257	18.4352	1.76e-05	0.000127332
SH3GL2	coding	-1.35506	-0.932072	7.6172	0.00578142	0.0336653		VIPR2	coding	3.07435	1.31544	42.8566	5.89e-11	4.1e-09		GPR119	coding	-2.37505	-2.30252	16.2994	5.41e-05	0.000341709
SH3PXD2B	coding	1.18864	5.7526	33.6611	6.56e-09	7.29e-07		VIT	coding	1.88221	-0.335247	11.6803	0.00063166	0.0105172		GPR12	coding	-2.5467	-2.36962	14.2262	0.000162094	0.000899111
SH3TC2	coding	2.41808	3.0257	34.3888	4.51e-09	5.46e-07		VNN1	coding	-2.76134	4.93305	21.0514	4.47e-06	0.000145623		GPR128	coding	-1.1947	3.25418	7.82394	0.00515588	0.0186215
SHCBP1	coding	1.43362	3.47556	25.2073	5.15e-07	2.19e-05		VPREB3	coding	1.5118	0.564695	11.3482	0.000755205	0.0122152		GPR142	coding	-1.62486	-2.08722	11.8178	0.000586669	0.00279388
SHH	coding	1.71158	2.91273	29.6228	5.25e-08	3.58e-06		VSIG2	coding	2.08107	6.29201	12.423	0.000424077	0.00747909		GPR143	coding	2.16307	1.81051	15.2626	9.35e-05	0.000554228
SHISA2	coding	2.41362	0.842603	29.147	6.71e-08	4.34e-06		VSNL1	coding	-1.01675	3.77214	8.23772	0.00410286	0.0475998		GPR148	coding	-2.28917	-2.82844	7.97703	0.00473745	0.0173103
SHISA8	coding	-1.42244	-2.49423	8.67825	0.0032203	0.0214498		VSTM1	coding	1.70676	-1.21269	14.7408	0.000123351	0.00265922		GPR15	coding	-3.86942	3.64082	37.7666	7.97e-10	1.92e-08
SHROOM4	coding	1.69922	4.71808	40.9317	1.58e-10	3.92e-08		VSTM5	coding	2.1846	-0.684539	14.4458	0.000144253	0.00300446		GPR157	coding	1.02723	2.20862	18.8626	1.4e-05	0.000104721
SIGLEC6	coding	-1.26793	0.547464	13.6283	0.000222803	0.00269755		VTCN1	coding	-3.54642	-0.528188	18.5199	1.68e-05	0.000473422		GPR158	coding	-1.98713	-0.134958	23.8645	1.03e-06	1.04e-05
SIGLEC8	coding	-1.43066	1.81314	17.7326	2.54e-05	0.000491595		VTN	coding	-9.34797	8.60434	159.366	1.56e-36	1.73e-33		GPR17	coding	-1.72103	-0.0212227	12.3444	0.000442323	0.00218014
SIM2	coding	4.09009	2.95801	48.7035	2.98e-12	1.72e-09		VWA5A	coding	1.27275	6.30237	25.7846	3.82e-07	1.57e-05		GPR174	coding	-1.15294	0.064691	8.75446	0.00308847	0.0119533
SIX1	coding	3.34492	-1.62445	23.9069	1.01e-06	3.83e-05		VWA5B2	coding	1.62843	0.610691	10.7093	0.00106599	0.0162675		GPR18	coding	-1.21734	0.344312	14.017	0.000181162	0.000992866
SIX4	coding	1.6564	-0.575377	21.6499	3.27e-06	9.75e-05		VWC2	coding	2.27906	-0.965852	20.2987	6.62e-06	0.000206662		GPR182	coding	3.29232	-0.795702	42.5321	6.95e-11	2.25e-09
SKA3	coding	1.98658	3.96087	31.9408	1.59e-08	1.46e-06		VWCE	coding	-1.89934	0.843596	16.3796	5.18e-05	0.00126808		GPR19	coding	1.43236	-0.469568	13.4684	0.000242617	0.00128482
SLAMF7	coding	-1.42942	5.18502	18.2536	1.93e-05	0.000395594		VWF	coding	2.54044	6.80582	54.1063	1.9e-13	1.82e-11		GPR20	coding	-1.09939	-0.894722	10.1432	0.00144833	0.00614379
SLAMF9	coding	2.41645	-0.71328	16.8208	4.11e-05	0.000717944		WDR65	coding	-1.54689	-1.41654	14.4268	0.000145716	0.00302402		GPR21	coding	-1.03572	-1.94896	7.56764	0.00594254	0.0210295
SLC10A2	coding	-3.93922	-2.0969	18.2405	1.95e-05	0.000397751		WDR72	coding	-2.09911	3.21143	15.9645	6.45e-05	0.00153578		GPR27	coding	-1.42461	-2.01297	8.96749	0.00274826	0.0108148
SLC10A4	coding	-1.3846	-1.2266	8.4032	0.00374562	0.0239759		WFDC1	coding	1.5415	3.24292	18.6117	1.6e-05	0.000456042		GPR3	coding	2.45747	-0.0738637	26.8887	2.16e-07	2.62e-06
SLC11A1	coding	2.70595	2.95466	48.6559	3.05e-12	1.73e-09		WFIKKN2	coding	2.23119	-1.55373	16.0299	6.23e-05	0.00149225		GPR37	coding	1.99143	1.72599	19.8218	8.5e-06	6.73e-05
SLC13A1	coding	-1.56322	-1.47931	11.3458	0.000756202	0.00691084		WIPF3	coding	-1.55576	1.11542	11.2351	0.000802646	0.0128673		GPR37L1	coding	-1.41156	0.808797	25.083	5.49e-07	5.96e-06
SLC13A3	coding	3.21567	2.9692	31.0973	2.45e-08	2.09e-06		WNK3	coding	-2.44817	0.0537929	26.2082	3.07e-07	1.29e-05		GPR4	coding	1.39624	2.34237	19.3974	1.06e-05	8.18e-05
SLC13A5	coding	1.71256	4.75736	7.29255	0.00692412	0.0385031		WNT2B	coding	2.18575	2.29581	31.5694	1.92e-08	1.02e-06		GPR55	coding	-2.42047	1.73767	33.6972	6.44e-09	1.19e-07
SLC16A4	coding	1.15721	2.412	13.3918	0.000252727	0.00296659		WNT3	coding	-1.07929	0.763318	11.404	0.00073285	0.0119204		GPR56	coding	1.04773	7.3526	18.4038	1.79e-05	0.000129155
SLC16A9	coding	-1.06559	4.68966	7.73935	0.00540304	0.0319319		WNT5A	coding	2.46314	3.90964	87.1416	1.01e-20	1.59e-18		GPR63	coding	-1.66292	1.65593	25.2163	5.12e-07	5.61e-06
SLC17A4	coding	-2.24922	4.87796	23.5497	1.22e-06	4.45e-05		WNT9A	coding	2.19962	0.759088	19.954	7.93e-06	0.00024405		GPR82	coding	-1.23617	0.501565	13.4874	0.000240166	0.00127301
SLC17A7	coding	-1.64276	-0.251312	17.8425	2.4e-05	0.00047029		XKR4	coding	1.76961	-0.798045	8.39387	0.00376488	0.0446102		GPR84	coding	2.89376	0.631491	33.9168	5.75e-09	1.08e-07
SLC17A8	coding	-2.61133	0.105798	22.6979	1.9e-06	6.29e-05		ZBTB7C	coding	1.47373	5.6632	11.6599	0.000638623	0.0106087		GPR87	coding	2.81282	-2.43804	7.01452	0.00808512	0.0272663
SLC17A9	coding	1.43471	5.24791	18.1113	2.08e-05	0.000419167		ZC3H12C	coding	1.03421	4.24627	13.2325	0.000275141	0.00520516		GPR88	coding	1.79256	-0.495047	10.8345	0.00099628	0.00444968
SLC1A1	coding	-1.1381	5.18481	13.7714	0.000206458	0.00254759		ZCCHC16	coding	-3.21679	-2.90447	13.6028	0.000225848	0.00439347		GPRASP1	coding	-1.41844	3.6519	19.4274	1.04e-05	8.07e-05
SLC1A7	coding	1.8053	2.56155	10.7225	0.00105839	0.00898726		ZDHHC15	coding	1.17603	0.0790804	9.44887	0.00211279	0.0280618		GPRC5D	coding	-1.09903	-0.203275	14.4984	0.00014028	0.000793033
SLC22A18AS	coding	-1.36393	4.48242	17.8313	2.41e-05	0.000472428		ZEB1	coding	1.16363	4.94345	11.8757	0.000568716	0.00964147		GPRIN2	coding	-1.60751	3.83945	21.4905	3.56e-06	3.1e-05
SLC22A23	coding	-1.07146	6.88073	21.0842	4.4e-06	0.000124363		ZG16	coding	2.38338	9.12422	9.17039	0.00245962	0.0316638		GPSM2	coding	1.40443	5.41424	19.7307	8.92e-06	7.01e-05
SLC22A3	coding	2.30404	4.2003	35.7717	2.22e-09	3.11e-07		ZIC1	coding	-3.40917	-1.49158	20.9026	4.83e-06	0.000155978		GPT	coding	-1.52692	5.6068	10.7877	0.00102175	0.00454728
SLC22A4	coding	-1.1659	1.98349	17.3529	3.1e-05	0.000574838		ZNF365	coding	-1.6907	-0.537433	14.5942	0.000133326	0.00281815		GPT2	coding	2.66875	6.43141	75.1853	4.29e-18	4.57e-16
SLC22A5	coding	-1.3227	5.46701	29.7175	5e-08	3.45e-06		ZNF385B	coding	-1.99453	0.376022	13.6214	0.000223624	0.00436195		GRAMD1A	coding	1.20097	5.9564	28.099	1.15e-07	1.5e-06
SLC23A1	coding	-1.63057	1.94751	15.4691	8.39e-05	0.00125982		ZNF385D	coding	2.51132	-0.0824505	27.8333	1.32e-07	5.97e-06		GRAMD2	coding	1.09563	2.07259	9.57463	0.00197285	0.00806334
SLC23A3	coding	-1.42179	1.37495	15.6678	7.55e-05	0.00116444		ZNF521	coding	1.5333	2.89717	27.6244	1.47e-07	6.57e-06		GRAMD3	coding	-1.34394	4.78985	48.2078	3.83e-12	1.69e-10
SLC25A34	coding	-1.80798	2.5513	20.942	4.73e-06	0.000132771		ZNF536	coding	2.38837	0.859686	14.6543	0.000129137	0.00274706		GRB10	coding	1.37462	5.02397	31.7069	1.79e-08	2.94e-07
SLC26A2	coding	-2.38788	9.99457	17.4687	2.92e-05	0.000546465		ZP1	coding	1.89279	-2.62726	10.2793	0.00134529	0.0195624		GRB14	coding	2.73352	1.87072	34.7746	3.7e-09	7.3e-08
SLC26A3	coding	-2.25143	10.1671	11.0092	0.000906618	0.00797239		AKR1CL1	lncRNA	-4.69106	-1.22935	33.9363	5.69e-09	3.25e-07		GREB1	coding	1.15298	0.837407	14.3743	0.000149833	0.000840125
SLC26A9	coding	3.42376	-1.36884	14.5467	0.000136731	0.0018492		APOC1P1	lncRNA	-8.45548	2.43318	101.493	7.17e-24	1.45e-21		GREB1L	coding	4.30221	1.1714	30.6649	3.07e-08	4.71e-07
SLC27A5	coding	1.29704	5.70875	8.38067	0.00379234	0.0241892		AQP7P3	lncRNA	-1.36492	-1.76577	8.42825	0.00369436	0.0439008		GREM1	coding	-1.31133	6.68042	13.5035	0.000238124	0.00126358
SLC27A6	coding	-2.19327	-0.175458	14.3377	0.000152771	0.00201887		BOLA3-AS1	lncRNA	1.04017	0.714167	10.4786	0.00120768	0.0179555		GREM2	coding	-2.12964	4.78054	16.0113	6.3e-05	0.000390661
SLC28A3	coding	1.34096	2.51594	10.0541	0.00152007	0.0119326		C14orf64	lncRNA	1.84249	-0.623982	16.7467	4.27e-05	0.00106762		GRHL1	coding	2.52836	2.58182	58.2942	2.26e-14	1.48e-12
SLC29A1	coding	1.17773	6.39479	14.4079	0.000147181	0.00195934		C3P1	lncRNA	-7.02177	3.39905	74.4703	6.16e-18	7.94e-16		GRHL3	coding	3.49462	1.38359	39.3086	3.62e-10	9.71e-09
SLC2A1	coding	1.12287	7.8608	8.68934	0.00320076	0.0213542		CECR7	lncRNA	2.0545	-0.699704	22.3199	2.31e-06	7.98e-05		GRHPR	coding	1.16504	6.80226	31.2552	2.26e-08	3.6e-07
SLC2A5	coding	-1.17358	2.60986	17.8346	2.41e-05	0.000471923		CLCA3P	lncRNA	3.13766	-2.65424	17.4705	2.92e-05	0.000762169		GRIA1	coding	-2.44926	-0.351074	12.0236	0.000525323	0.00253475
SLC30A10	coding	-2.64624	3.36475	19.866	8.31e-06	0.000205614		DGCR5	lncRNA	-3.33999	-0.433263	31.5703	1.92e-08	1.02e-06		GRIA2	coding	-3.442	-2.11997	22.3021	2.33e-06	2.13e-05
SLC30A2	coding	1.8609	0.873358	13.4562	0.000244201	0.00289236		H19	lncRNA	-2.31018	8.90518	14.0141	0.000181442	0.00363992		GRIA4	coding	-3.93307	-0.165043	36.6237	1.43e-09	3.2e-08
SLC34A3	coding	1.49307	-1.3228	7.60118	0.005833	0.0338769		KRT16P1	lncRNA	-5.16987	-2.02129	18.2506	1.94e-05	0.000531289		GRID1	coding	-1.18558	1.50934	12.4218	0.000424356	0.00210415
SLC35D3	coding	3.94675	2.88352	28.3867	9.93e-08	5.93e-06		KRT16P3	lncRNA	-4.37206	-2.50361	18.7964	1.45e-05	0.000416813		GRID2	coding	-1.95031	-3.13734	7.00242	0.00813995	0.027416
SLC35G1	coding	-1.33495	3.50144	28.4935	9.4e-08	5.68e-06		LINC00313	lncRNA	-3.43235	-2.05759	28.6015	8.89e-08	4.14e-06		GRIK1	coding	-2.58611	-1.13829	15.2573	9.38e-05	0.000555003
SLC36A1	coding	-1.4481	6.26388	33.2552	8.08e-09	8.43e-07		LINC00478	lncRNA	-1.41308	-0.907229	9.6715	0.00187148	0.0254296		GRIK2	coding	-1.29314	-0.359326	7.04951	0.00792868	0.0268355
SLC38A5	coding	1.56262	5.38676	21.0221	4.54e-06	0.000127954		LINC00578	lncRNA	5.07103	0.756171	70.7722	4.01e-17	5.01e-15		GRIK3	coding	-4.70921	2.40629	45.9318	1.22e-11	4.85e-10
SLC39A10	coding	1.43672	4.69259	39.261	3.71e-10	7.71e-08		LOC100128164	lncRNA	1.66084	-0.795451	10.2394	0.0013747	0.019956		GRIK4	coding	-2.73179	-1.39614	39.7008	2.96e-10	8.14e-09
SLC39A12	coding	-2.43511	-2.70827	11.9287	0.000552758	0.00542762		LOC100422737	lncRNA	-2.68677	-1.8179	25.9983	3.42e-07	1.42e-05		GRIK5	coding	-3.9006	1.3955	40.6446	1.83e-10	5.31e-09
SLC3A1	coding	-1.08604	4.37171	8.00564	0.0046632	0.0284731		LOC100506013	lncRNA	3.60493	-1.78784	33.6723	6.52e-09	3.7e-07		GRIN1	coding	-1.9985	0.774253	19.5734	9.68e-06	7.54e-05
SLC45A2	coding	-1.0386	-1.44092	6.78554	0.00918992	0.0476109		LOC100506085	lncRNA	-3.2237	-2.71106	15.2209	9.56e-05	0.00214164		GRIN2A	coding	-2.04636	0.129197	14.255	0.00015964	0.000886548
SLC4A11	coding	2.18071	2.52228	18.4663	1.73e-05	0.000364813		LOC100506178	lncRNA	1.07029	-1.08107	8.17687	0.0042428	0.0487728		GRIN2B	coding	2.85727	1.25122	52.1577	5.12e-13	2.69e-11
SLC4A4	coding	-2.03121	7.03399	13.0521	0.000302945	0.00342255		LOC100506229	lncRNA	-6.73211	0.544561	60.1896	8.61e-15	9.12e-13		GRIN2D	coding	3.68218	3.89383	48.2408	3.77e-12	1.67e-10
SLC51A	coding	-1.80499	4.03216	6.81662	0.00903132	0.0469915		LOC100507351	lncRNA	1.86071	1.55927	11.1845	0.000824833	0.0131718		GRIN3A	coding	-1.31541	1.13742	11.8008	0.000592048	0.00281393
SLC51B	coding	-1.80796	4.48049	14.7334	0.000123833	0.00170916		LOC100507389	lncRNA	-7.98882	0.0688683	66.288	3.9e-16	4.59e-14		GRINA	coding	1.42991	6.95109	55.6157	8.81e-14	5.18e-12
SLC5A11	coding	-3.1834	-0.329687	24.3462	8.05e-07	3.16e-05		LOC150622	lncRNA	3.0384	-2.71337	13.0073	0.000310285	0.00576802		GRIP2	coding	-1.51188	1.16317	28.5909	8.94e-08	1.2e-06
SLC5A6	coding	1.39445	6.3163	31.4686	2.03e-08	1.79e-06		LOC154092	lncRNA	-3.11398	-1.70473	28.2138	1.09e-07	4.96e-06		GRM2	coding	1.74701	-1.67897	15.418	8.62e-05	0.000515227
SLC6A2	coding	-1.88138	-2.15295	10.4297	0.00124007	0.0101714		LOC157273	lncRNA	-5.85256	-1.50727	39.3314	3.58e-10	2.35e-08		GRM7	coding	-1.92639	-2.20474	11.6001	0.00065947	0.00309065
SLC6A20	coding	3.98594	3.73106	42.0967	8.69e-11	2.61e-08		LOC200772	lncRNA	-2.53516	-1.34564	20.4953	5.98e-06	0.00018931		GRM8	coding	2.17191	3.92084	15.3568	8.9e-05	0.000529464
SLC6A6	coding	2.21341	6.56618	52.1238	5.21e-13	3.86e-10		LOC255167	lncRNA	-6.70419	3.07165	88.125	6.14e-21	9.81e-19		GRPR	coding	3.32403	-0.108527	22.3576	2.26e-06	2.07e-05
SLC6A7	coding	-1.03006	2.61367	7.64061	0.00570686	0.0333319		LOC283587	lncRNA	-2.50642	-1.52112	14.2798	0.000157546	0.00323237		GSDMA	coding	2.10916	0.764488	29.9857	4.35e-08	6.36e-07
SLC7A1	coding	1.31637	7.1292	30.9845	2.6e-08	2.17e-06		LOC642366	lncRNA	1.69784	-0.0538273	8.88552	0.0028744	0.0359618		GSDMB	coding	-1.30056	6.14494	25.2651	5e-07	5.5e-06
SLC7A11	coding	1.89472	3.33992	24.6922	6.73e-07	2.74e-05		LOC650368	lncRNA	2.63432	-0.395192	31.6565	1.84e-08	9.79e-07		GSDMC	coding	1.68273	-1.3533	10.6169	0.00112057	0.0049241
SLC7A5	coding	2.39238	6.74282	44.8443	2.13e-11	7.9e-09		LOC728040	lncRNA	-6.84465	-1.20739	62.7568	2.34e-15	2.55e-13		GSG1	coding	-2.38565	-1.94134	9.69957	0.00184311	0.00759431
SLC8A3	coding	-1.59068	-0.689144	20.2043	6.96e-06	0.000178395		LOC729950	lncRNA	2.09693	-0.5676	30.4162	3.49e-08	1.76e-06		GSG1L	coding	-2.94859	-1.40066	35.8521	2.13e-09	4.54e-08
SLC9A2	coding	-1.41183	5.95938	12.1418	0.000493051	0.00495417		LPAL2	lncRNA	-1.41963	-0.53504	13.4666	0.000242848	0.00467694		GSKIP	coding	-1.25504	6.41895	39.9333	2.63e-10	7.32e-09
SLC9A3	coding	-1.69562	6.76632	7.23248	0.00715964	0.0394418		MEIS1-AS3	lncRNA	3.40106	-1.62465	34.068	5.32e-09	3.06e-07		GSN	coding	-1.92047	9.21057	42.2465	8.05e-11	2.56e-09
SLCO1A2	coding	2.90714	-1.04774	13.3139	0.000263443	0.00306128		MGC27382	lncRNA	-2.13044	-2.73187	8.19303	0.00420517	0.0484946		GSTA1	coding	3.68164	5.17965	45.1644	1.81e-11	6.87e-10
SLCO1B3	coding	3.98779	3.38738	32.5869	1.14e-08	1.12e-06		MST1P2	lncRNA	-1.95341	4.36141	26.2498	3e-07	1.27e-05		GSTA2	coding	8.48096	3.43882	63.6964	1.45e-15	1.17e-13
SLCO1B7	coding	3.73605	-1.45513	22.9901	1.63e-06	5.56e-05		MT1DP	lncRNA	-1.62542	-1.63037	18.3425	1.85e-05	0.000510453		GSTM2	coding	-2.11909	2.97534	38.2368	6.27e-10	1.56e-08
SLCO4A1	coding	2.72339	5.39287	55.6006	8.88e-14	9.16e-11		PLGLA	lncRNA	-6.98908	2.11608	121.555	2.89e-28	9.07e-26		GSTM5	coding	-2.36908	1.58556	23.6107	1.18e-06	1.16e-05
SLCO5A1	coding	1.9124	1.41908	24.0616	9.33e-07	3.6e-05		RGPD1:chr2:-	lncRNA	-3.03318	2.7915	46.6228	8.61e-12	6.58e-10		GSTO1	coding	1.21336	6.47984	48.7919	2.85e-12	1.29e-10
SLFN14	coding	-1.97349	-2.75879	10.4366	0.00123546	0.0101507		SFTA1P	lncRNA	2.18508	-1.53537	20.0383	7.59e-06	0.000234017		GTF2F2	coding	1.11291	5.30799	30.7124	2.99e-08	4.61e-07
SLN	coding	3.40649	-1.59595	11.0796	0.000872825	0.00774629		STXBP5-AS1	lncRNA	1.03657	1.26907	9.67859	0.00186427	0.0253674		GTF2IRD1	coding	1.84695	5.39448	50.3716	1.27e-12	6.15e-11
SMIM5	coding	-1.53026	2.86384	19.8179	8.52e-06	0.00020907		TCONS_00000209+TCONS_00000955+TCONS_00002041+TCONS_00000956	lncRNA	-4.8132	-0.645829	51.8977	5.85e-13	5.18e-11		GTF3A	coding	1.97852	6.8509	39.132	3.96e-10	1.05e-08
SMIM6	coding	-1.06069	1.21985	10.878	0.00097311	0.00841904		TCONS_00000424+TCONS_00000070+TCONS_00001332	lncRNA	-1.54774	-0.23987	12.9582	0.00031852	0.00588702		GTPBP4	coding	1.12552	5.96877	42.8554	5.89e-11	1.94e-09
SMKR1	coding	2.62122	-0.0580316	33.4568	7.29e-09	7.83e-07		TCONS_00000620+TCONS_00002455+TCONS_00001644	lncRNA	-3.5638	-2.56415	18.7053	1.53e-05	0.000435908		GTSE1	coding	1.10975	3.97498	17.048	3.64e-05	0.000241708
SMOX	coding	1.53871	4.29608	22.5724	2.02e-06	6.65e-05		TCONS_00000764	lncRNA	-2.09261	-1.28431	15.002	0.000107399	0.00235935		GUCA2A	coding	-3.88446	6.45746	29.1212	6.8e-08	9.41e-07
SMPDL3A	coding	-1.69743	6.3013	26.1854	3.1e-07	1.49e-05		TCONS_00000840+TCONS_00000154	lncRNA	-4.34023	-2.21647	28.4748	9.49e-08	4.37e-06		GUCA2B	coding	-5.21528	5.14232	38.863	4.55e-10	1.18e-08
SMTNL2	coding	2.442	1.17463	18.7399	1.5e-05	0.000324988		TCONS_00001078+TCONS_00002106+TCONS_00001079+TCONS_00001080	lncRNA	1.39195	-1.21745	8.62044	0.00332411	0.0404664		GUCY1A2	coding	1.55437	2.24485	31.4676	2.03e-08	3.27e-07
SNAI1	coding	2.05333	2.35972	33.2903	7.94e-09	8.37e-07		TCONS_00001130	lncRNA	2.42642	-2.2188	11.587	0.000664128	0.0109568		GULP1	coding	-1.79252	3.04748	31.1084	2.44e-08	3.85e-07
SNCAIP	coding	1.26314	1.85935	12.1394	0.000493675	0.00495872		TCONS_00001142+TCONS_00000055+TCONS_00002156	lncRNA	-2.15308	-1.80712	17.8587	2.38e-05	0.000636999		GYG2	coding	1.25395	3.85242	21.1175	4.32e-06	3.67e-05
SNCB	coding	-1.9121	-2.52327	7.09319	0.00773774	0.0418827		TCONS_00001233+TCONS_00000061+TCONS_00000367	lncRNA	-6.99259	-0.420078	70.0291	5.84e-17	7.15e-15		GYLTL1B	coding	3.80201	4.17491	51.8318	6.05e-13	3.1e-11
SNTB1	coding	1.6118	5.96639	45.7803	1.32e-11	5.31e-09		TCONS_00001384+TCONS_00000467	lncRNA	-2.49046	-0.749364	30.1822	3.93e-08	1.97e-06		GYS2	coding	8.01305	3.2439	112.052	3.48e-26	8.45e-24
SORD	coding	1.23097	6.00951	22.6853	1.91e-06	6.32e-05		TCONS_00001555	lncRNA	4.39164	1.05819	34.8476	3.57e-09	2.11e-07		GZMA	coding	-1.27815	3.05793	13.6021	0.000225936	0.00120687
SOX14	coding	3.4666	-0.650303	11.8807	0.000567192	0.00555237		TCONS_00001579+TCONS_00001580+TCONS_00001581+TCONS_00000088+TCONS_00000089+TCONS_00000563+TCONS_00001582	lncRNA	-1.57002	-0.168819	19.8777	8.26e-06	0.000252672		GZMB	coding	1.71744	2.30469	16.2718	5.49e-05	0.000346271
SOX4	coding	1.31908	7.52236	29.6206	5.25e-08	3.58e-06		TCONS_00001640	lncRNA	-1.24435	-1.86509	9.36664	0.00220971	0.029095		HAAO	coding	1.62782	5.11245	25.8412	3.71e-07	4.23e-06
SOX9	coding	1.25029	7.12741	23.483	1.26e-06	4.57e-05		TCONS_00001802+TCONS_00002577+TCONS_00002578+TCONS_00000724+TCONS_00001803+TCONS_00000725+TCONS_00000726+TCONS_00001804+TCONS_00001805	lncRNA	-2.37787	-2.77787	12.7669	0.000352807	0.00641		HABP2	coding	9.18415	5.11284	106.901	4.68e-25	1.05e-22
SP140	coding	-1.11972	2.63107	13.2506	0.000272488	0.00314992		TCONS_00001815+TCONS_00002584+TCONS_00002585	lncRNA	-1.88838	0.354799	23.0597	1.57e-06	5.62e-05		HAGHL	coding	1.39305	2.366	18.2039	1.98e-05	0.000141742
SP5	coding	2.1488	3.01728	15.3792	8.8e-05	0.00130464		TCONS_00001880	lncRNA	-2.52945	-1.92917	16.4671	4.95e-05	0.00121292		HAL	coding	6.39658	4.09813	88.2109	5.88e-21	8.06e-19
SP6	coding	1.17314	4.30407	8.78518	0.00303687	0.0205071		TCONS_00002051+TCONS_00002052+TCONS_00002053+TCONS_00000971+TCONS_00002054+TCONS_00000219	lncRNA	-7.77382	-0.113269	78.5991	7.61e-19	1.04e-16		HAMP	coding	9.19724	5.10858	118.746	1.19e-27	3.4e-25
SP8	coding	3.85511	-1.13158	16.4409	5.02e-05	0.000847885		TCONS_00002447	lncRNA	1.62809	-2.0559	8.5186	0.00351535	0.0421647		HAO1	coding	9.08016	4.82882	120.865	4.09e-28	1.23e-25
SPAG17	coding	2.68116	-1.87189	22.3832	2.23e-06	7.14e-05		TCONS_00002812	lncRNA	-4.76051	-2.61632	34.4782	4.31e-09	2.52e-07		HAO2	coding	8.51797	3.4877	116.124	4.47e-27	1.18e-24
SPARC	coding	1.99609	9.94885	38.8126	4.67e-10	9.23e-08		TCONS_00003056	lncRNA	1.44914	-0.716494	12.7742	0.000351442	0.00639181		HAPLN1	coding	-3.37061	2.8436	22.5526	2.04e-06	1.9e-05
SPATA12	coding	2.60343	-0.321311	36.8541	1.27e-09	1.96e-07		TCONS_00003100+TCONS_00003101+TCONS_00003102+TCONS_00003103+TCONS_00003104	lncRNA	-3.78457	-2.98303	24.3502	8.03e-07	3.09e-05		HAPLN3	coding	1.66244	3.42797	26.7095	2.36e-07	2.84e-06
SPATA17	coding	1.23501	-0.147957	13.2914	0.000266632	0.0030946		TCONS_00003105	lncRNA	-1.76374	0.436121	8.91233	0.00283251	0.0355643		HAPLN4	coding	1.19872	-0.531816	10.305	0.00132673	0.00567981
SPC24	coding	1.11441	1.68406	13.0545	0.000302549	0.00342255		TCONS_00003230+TCONS_00004179+TCONS_00003231+TCONS_00003232	lncRNA	-4.66551	-2.2353	29.0713	6.98e-08	3.34e-06		HAS1	coding	1.82887	-0.43992	8.76294	0.00307412	0.0119058
SPC25	coding	1.26422	3.32905	20.006	7.72e-06	0.000193081		TCONS_00003349	lncRNA	-5.83753	-2.22062	40.1225	2.39e-10	1.58e-08		HAS3	coding	1.24735	3.89458	9.87013	0.00167984	0.00699615
SPDYC	coding	1.74027	-1.66686	8.32184	0.00391711	0.0248207		TCONS_00003443	lncRNA	2.89881	-2.42193	12.0122	0.000528521	0.00903427		HAUS6	coding	1.18507	4.69421	45.3243	1.67e-11	6.41e-10
SPERT	coding	2.78707	-0.578384	9.15324	0.00248278	0.0175684		TCONS_00003597+TCONS_00003598	lncRNA	-5.53638	-2.25479	35.8648	2.11e-09	1.29e-07		HAVCR2	coding	1.11608	3.40168	21.2591	4.01e-06	3.45e-05
SPHK1	coding	1.75432	3.47759	29.2696	6.3e-08	4.14e-06		TCONS_00003719+TCONS_00002918+TCONS_00002919+TCONS_00002920+TCONS_00002921	lncRNA	2.38383	-2.69898	11.2484	0.000796927	0.0128111		HCAR1	coding	2.35223	-0.481355	17.4184	3e-05	0.000203184
SPIB	coding	-3.45361	5.60304	36.467	1.55e-09	2.34e-07		TCONS_00004139	lncRNA	-4.01141	-2.61234	25.6129	4.17e-07	1.71e-05		HCAR2	coding	2.64453	1.5228	22.7727	1.82e-06	1.72e-05
SPINK2	coding	-2.26941	0.499564	12.8489	0.000337681	0.00372184		TCONS_00004164+TCONS_00004165+TCONS_00005098+TCONS_00005099+TCONS_00005101+TCONS_00004166+TCONS_00005102+TCONS_00005103+TCONS_00005104+TCONS_00005105+TCONS_00004167	lncRNA	-4.21979	-2.61332	23.998	9.64e-07	3.66e-05		HCAR3	coding	3.07418	1.66315	24.6584	6.84e-07	7.26e-06
SPNS2	coding	1.3498	4.84889	27.6992	1.42e-07	7.95e-06		TCONS_00004172	lncRNA	-5.43164	-2.45738	41.356	1.27e-10	8.64e-09		HCN1	coding	2.3886	-0.129709	14.9814	0.000108574	0.000631335
SPOCD1	coding	1.81374	0.876265	19.7684	8.74e-06	0.000213461		TCONS_00004473	lncRNA	-5.95666	-1.8421	55.0508	1.17e-13	1.15e-11		HCRTR1	coding	-2.18421	-2.84402	8.0592	0.00452732	0.016633
SPOCK1	coding	1.72957	3.72393	14.5655	0.00013537	0.0018342		TCONS_00005194	lncRNA	-3.07917	-2.7909	16.6149	4.58e-05	0.00113741		HDAC9	coding	-1.62306	3.25423	26.5166	2.61e-07	3.1e-06
SPOCK3	coding	-1.56086	-0.56994	9.63387	0.00191021	0.0142406		TCONS_00005441+TCONS_00005665	lncRNA	-4.3803	-1.13103	27.4093	1.65e-07	7.29e-06		HDC	coding	-2.44346	1.50086	44.0529	3.2e-11	1.15e-09
SPON2	coding	1.71039	5.96969	30.5687	3.22e-08	2.52e-06		TCONS_00005698+TCONS_00006358	lncRNA	-5.39028	-1.14902	52.4873	4.33e-13	3.9e-11		HEATR1	coding	1.10808	5.54174	38.7942	4.71e-10	1.22e-08
SPP1	coding	3.69997	8.16477	49.3144	2.18e-12	1.33e-09		TCONS_00006262+TCONS_00007003	lncRNA	-3.29289	-1.87963	23.8654	1.03e-06	3.88e-05		HECTD3	coding	-1.00629	6.83303	40.1998	2.29e-10	6.51e-09
SPPL2A	coding	-1.13184	5.82053	31.0701	2.49e-08	2.11e-06		TCONS_00006354+TCONS_00007061+TCONS_00007062+TCONS_00006355+TCONS_00007063+TCONS_00006356+TCONS_00005697	lncRNA	-3.70245	-2.85585	23.331	1.36e-06	4.98e-05		HECW2	coding	2.78401	2.85323	99.414	2.05e-23	3.75e-21
SPRED3	coding	1.30849	0.585927	15.4278	8.57e-05	0.00128038		TCONS_00006634+TCONS_00007250+TCONS_00006635+TCONS_00007251+TCONS_00005821+TCONS_00006636	lncRNA	-3.00177	-1.76278	10.0217	0.0015471	0.0218618		HELLS	coding	1.54858	3.19905	30.3111	3.68e-08	5.48e-07
SPTBN2	coding	1.97714	5.0273	39.5115	3.26e-10	6.98e-08		TCONS_00006898+TCONS_00006106+TCONS_00005550+TCONS_00006107+TCONS_00005551	lncRNA	-4.47603	-0.140164	23.9485	9.89e-07	3.74e-05		HEPACAM	coding	3.54674	0.366645	28.6699	8.58e-08	1.15e-06
SPTBN5	coding	1.4086	3.49661	15.5512	8.03e-05	0.00121966		TCONS_00007014+TCONS_00006284+TCONS_00007015	lncRNA	-1.26619	-1.51678	10.8741	0.000975209	0.015138		HEPACAM2	coding	-2.99849	5.96884	18.8481	1.42e-05	0.000105445
SPZ1	coding	2.84444	-2.83617	13.8854	0.000194297	0.00243931		TCONS_00007046	lncRNA	4.68265	-1.33377	42.7193	6.32e-11	4.38e-09		HEPHL1	coding	2.6244	-0.117197	15.0788	0.000103113	0.000603227
SQLE	coding	1.61829	6.24928	27.2553	1.78e-07	9.63e-06		TCONS_00007049	lncRNA	-5.74607	1.99609	85.4246	2.41e-20	3.68e-18		HES5	coding	-2.293	-1.14463	27.4667	1.6e-07	2.01e-06
SRCRB4D	coding	1.361	-0.525784	19.626	9.42e-06	0.000224174		TCONS_00007321	lncRNA	-3.20075	-2.54931	14.2436	0.000160603	0.00328576		HEY1	coding	-1.05363	2.8094	22.4924	2.11e-06	1.95e-05
SRMS	coding	1.16476	2.18474	8.39348	0.00376569	0.0240564		TCONS_00007487	lncRNA	-1.43908	-0.0554712	19.2075	1.17e-05	0.000345974		HEYL	coding	1.80379	4.1217	40.6908	1.78e-10	5.21e-09
SRPX2	coding	1.93106	3.83862	23.1735	1.48e-06	5.18e-05		TCONS_00007580+TCONS_00008860+TCONS_00008181+TCONS_00008861+TCONS_00008862	lncRNA	-8.62519	-0.239203	87.1157	1.02e-20	1.61e-18		HFE2	coding	9.15139	2.78611	95.816	1.26e-22	2.08e-20
SST	coding	-2.6376	2.69184	11.0327	0.000895177	0.00789133		TCONS_00007728+TCONS_00008448	lncRNA	1.23081	0.309193	9.6085	0.00193678	0.026157		HGD	coding	2.04444	5.41225	18.4835	1.71e-05	0.000124579
SSTR1	coding	-1.07452	3.81483	9.07956	0.00258482	0.0180854		TCONS_00007761+TCONS_00007762	lncRNA	-4.08338	-2.97807	15.6442	7.64e-05	0.00176749		HGF	coding	1.71978	2.44258	25.2747	4.97e-07	5.48e-06
SSTR3	coding	-1.5616	-1.09145	14.3397	0.000152615	0.00201773		TCONS_00008143+TCONS_00008144	lncRNA	1.73833	1.92648	11.036	0.00089359	0.0140599		HGFAC	coding	8.40597	3.4286	115.09	7.52e-27	1.91e-24
SSTR5	coding	2.56358	0.962699	16.4178	5.08e-05	0.000854303		TCONS_00008360	lncRNA	-4.47675	-2.30619	31.1467	2.39e-08	1.24e-06		HHEX	coding	1.06574	3.17281	13.0133	0.000309282	0.0015878
ST6GALNAC6	coding	-1.17996	7.69208	8.59514	0.00337062	0.0222102		TCONS_00008475+TCONS_00007751+TCONS_00007421+TCONS_00007420	lncRNA	2.8437	-1.64877	19.1802	1.19e-05	0.00035025		HHLA2	coding	-2.94355	6.51328	39.0975	4.03e-10	1.07e-08
STAB2	coding	-1.05768	2.52181	7.35571	0.00668503	0.0374985		TCONS_00009538+TCONS_00009261+TCONS_00009539+TCONS_00010136+TCONS_00009262+TCONS_00009540+TCONS_00010137+TCONS_00010138	lncRNA	2.27102	2.33393	23.1782	1.48e-06	5.33e-05		HIGD1A	coding	-1.29368	7.63866	37.5123	9.08e-10	2.15e-08
STAP1	coding	-1.88432	0.641625	28.8412	7.86e-08	4.89e-06		TCONS_00009689	lncRNA	-1.70431	-2.18385	13.5381	0.000233774	0.00451722		HILPDA	coding	2.29548	4.57483	57.9601	2.67e-14	1.72e-12
STC1	coding	2.61009	3.62178	47.8093	4.7e-12	2.38e-09		TCONS_00009731	lncRNA	-3.06109	-1.96947	18.5856	1.62e-05	0.000461416		HIPK4	coding	-1.59453	-2.30052	9.30437	0.00228608	0.00918629
STC2	coding	3.40053	4.43952	52.2493	4.89e-13	3.82e-10		TCONS_00009789+TCONS_00009790	lncRNA	1.81497	-0.788343	16.8642	4.02e-05	0.00101038		HIST1H1C	coding	-1.17007	4.69217	10.6329	0.00111093	0.00488592
STK31	coding	3.20512	1.25623	41.8966	9.62e-11	2.75e-08		TCONS_00010062+TCONS_00010063	lncRNA	-8.19326	0.196335	77.8233	1.13e-18	1.53e-16		HIST1H2AI	coding	-1.29488	-0.674615	7.11479	0.00764508	0.0260437
STMN2	coding	-2.10045	3.76173	20.0705	7.46e-06	0.00018831		TCONS_00010100+TCONS_00009520+TCONS_00010791+TCONS_00010792+TCONS_00010793+TCONS_00010101+TCONS_00010794+TCONS_00010795	lncRNA	1.93922	-2.14014	12.9344	0.0003226	0.0059472		HIST1H3C	coding	-1.41592	-2.61517	6.3715	0.0115968	0.0369448
STMN3	coding	1.37773	4.99032	15.8399	6.89e-05	0.00108459		TCONS_00010246	lncRNA	2.28831	-2.79513	13.3338	0.000260658	0.00497022		HIST3H2A	coding	1.07595	2.40067	13.9618	0.000186559	0.00101993
STOX2	coding	-1.05999	0.398157	8.98488	0.00272222	0.0188043		TCONS_00010324	lncRNA	1.66955	-1.43053	11.2784	0.000784126	0.0126547		HJURP	coding	1.55194	4.32002	28.7591	8.2e-08	1.11e-06
STRA6	coding	3.98259	2.30691	39.8295	2.77e-10	6.07e-08		TCONS_00010562+TCONS_00011091+TCONS_00011092+TCONS_00011093+TCONS_00011094+TCONS_00010563+TCONS_00011095	lncRNA	-4.82056	2.41058	53.8066	2.21e-13	2.08e-11		HK2	coding	-1.24554	8.23319	20.6994	5.37e-06	4.48e-05
STRIP2	coding	2.5171	2.02532	46.6161	8.63e-12	3.8e-09		TCONS_00010695+TCONS_00009973+TCONS_00009974	lncRNA	-5.1856	0.267497	63.4659	1.63e-15	1.81e-13		HK3	coding	1.87629	3.58603	44.4842	2.56e-11	9.42e-10
STYK1	coding	-1.0454	4.41681	10.3988	0.00126097	0.0103105		TCONS_00010837+TCONS_00010838	lncRNA	-3.23849	-2.73332	18.3263	1.86e-05	0.000513039		HKDC1	coding	1.24903	6.00717	16.1791	5.76e-05	0.000361425
SULF1	coding	2.57204	7.51485	46.2057	1.06e-11	4.33e-09		TCONS_00010961+TCONS_00010962	lncRNA	2.24471	-2.66238	10.3472	0.00129671	0.0189667		HLF	coding	1.73751	3.5148	14.024	0.000180488	0.000989575
SULT1A1	coding	-1.6825	5.95736	26.4854	2.66e-07	1.32e-05		TCONS_00011219+TCONS_00011220+TCONS_00012189+TCONS_00011504+TCONS_00011505+TCONS_00011506+TCONS_00011507	lncRNA	-2.08969	-0.308898	9.27989	0.00231683	0.0302025		HMGA1	coding	1.47981	8.30697	32.7498	1.05e-08	1.84e-07
SULT1A2	coding	-2.23809	2.91015	21.6267	3.31e-06	9.83e-05		TCONS_00011310	lncRNA	-6.17471	-2.07169	49.1798	2.34e-12	1.9e-10		HMGA2	coding	1.19047	3.85776	12.1822	0.000482484	0.00234765
SULT1B1	coding	-1.34673	5.12899	9.48028	0.00207692	0.0151817		TCONS_00011314+TCONS_00012509	lncRNA	-1.55912	-2.60287	9.22683	0.00238494	0.0309367		HMGCLL1	coding	-1.33005	-0.941778	9.2963	0.00229617	0.00922301
SULT2B1	coding	2.00326	3.15904	19.651	9.3e-06	0.000222293		TCONS_00011687+TCONS_00012422	lncRNA	-5.6294	-0.63995	57.0946	4.15e-14	4.2e-12		HMMR	coding	1.21525	4.42432	16.7253	4.32e-05	0.000280447
SVOP	coding	-1.86112	-0.944488	13.9978	0.000183029	0.00232411		TCONS_00011688+TCONS_00012423+TCONS_00012424	lncRNA	-5.98246	-1.14426	69.1626	9.07e-17	1.09e-14		HMP19	coding	-4.90534	1.49339	41.1302	1.42e-10	4.29e-09
SYCE2	coding	1.15147	-1.1928	7.70559	0.00550502	0.0324284		TCONS_00011913	lncRNA	-3.60249	-0.548766	41.0487	1.48e-10	1.01e-08		HMX2	coding	-2.68664	-2.1782	26.7025	2.37e-07	2.85e-06
SYCP2L	coding	1.21167	-1.81875	8.15323	0.00429846	0.0267559		TCONS_00011942+TCONS_00012593+TCONS_00011943	lncRNA	1.94841	-2.10696	12.4688	0.000413813	0.00731146		HMX3	coding	-2.10953	-1.70696	11.9254	0.000553725	0.00265494
SYN2	coding	-1.58792	-0.16219	7.43341	0.00640238	0.036258		TCONS_00012082	lncRNA	-4.51925	-2.80213	29.7315	4.96e-08	2.44e-06		HOGA1	coding	5.83754	1.81222	86.3436	1.51e-20	2e-18
SYN3	coding	1.47556	0.186067	7.78307	0.00527382	0.0313929		TCONS_00012378+TCONS_l2_00025054+TCONS_l2_00025055+TCONS_l2_00025056+TCONS_l2_00025057	lncRNA	-1.46472	-1.7763	17.3082	3.18e-05	0.000823402		HOMER1	coding	2.04892	2.3915	39.6353	3.06e-10	8.38e-09
SYNDIG1L	coding	-1.25263	-1.91043	9.84605	0.00170197	0.0130071		TCONS_00012633+TCONS_00012032+TCONS_00012634	lncRNA	-1.02786	-0.508658	8.16619	0.00426785	0.0489633		HOMER2	coding	2.69112	2.20534	33.2932	7.93e-09	1.43e-07
SYNGR1	coding	-1.2757	2.72615	10.2068	0.00139923	0.0111908		TCONS_00012639+TCONS_00012041+TCONS_00012640	lncRNA	2.65291	-2.3756	19.7879	8.65e-06	0.000263671		HORMAD2	coding	3.04509	-2.70078	11.73	0.000614991	0.00290529
SYP	coding	-1.3005	3.06254	16.0076	6.31e-05	0.00101195		TCONS_00012819	lncRNA	-4.60149	-2.34427	34.4359	4.41e-09	2.56e-07		HOXA5	coding	-1.50554	3.426	13.8357	0.000199507	0.00108191
SYT12	coding	1.46061	2.70565	9.09367	0.00256496	0.0180014		TCONS_00012824+TCONS_00012825	lncRNA	3.28923	-2.79352	13.1201	0.00029214	0.0054801		HOXA6	coding	-1.4415	1.68272	8.94432	0.00278334	0.0109254
SYT14	coding	1.94087	-2.77172	11.368	0.000747214	0.00685986		TCONS_00012836	lncRNA	1.73383	-2.32784	11.1589	0.000836289	0.0132813		HOXB13	coding	-2.20798	6.75603	10.8207	0.00100369	0.00447932
SYT6	coding	-1.58355	-2.07327	8.14831	0.00431013	0.0268042		TCONS_00013008	lncRNA	-1.66542	-2.52093	12.575	0.000390938	0.00698418		HOXB8	coding	1.86334	3.56939	17.424	2.99e-05	0.000202671
TACSTD2	coding	2.84077	4.3853	29.5453	5.46e-08	3.7e-06		TCONS_00013289	lncRNA	1.96933	-2.34944	11.2082	0.000814351	0.0130405		HOXC11	coding	4.24591	-1.38572	12.4261	0.000423377	0.00210038
TARP	coding	-1.68939	1.01583	23.3617	1.34e-06	4.79e-05		TCONS_00013381	lncRNA	5.26812	-1.83887	38.5158	5.43e-10	3.47e-08		HOXC4	coding	-1.06232	-0.981351	8.67532	0.00322549	0.0124088
TAS1R1	coding	-1.53988	-2.35463	6.74327	0.00941017	0.0485084		TCONS_00013440	lncRNA	-1.35544	-2.63267	9.42905	0.00213574	0.0283275		HOXD1	coding	-2.9379	2.23745	26.0459	3.33e-07	3.85e-06
TAS2R38	coding	1.9555	-1.61192	8.34362	0.00387045	0.0245573		TCONS_00014512	lncRNA	-4.78069	-0.780611	54.8172	1.32e-13	1.29e-11		HOXD10	coding	-3.20348	1.62262	27.4718	1.59e-07	2.01e-06
TBC1D10C	coding	-1.07236	3.29786	14.7745	0.000121162	0.00168195		TCONS_00014514	lncRNA	1.8911	0.991146	15.7682	7.16e-05	0.00167743		HOXD11	coding	-2.99568	2.13387	20.6102	5.63e-06	4.66e-05
TBC1D16	coding	1.15577	6.38412	36.9674	1.2e-09	1.92e-07		TCONS_00014599+TCONS_00014600+TCONS_00015212+TCONS_00014601+TCONS_00014602+TCONS_00015213+TCONS_00014603	lncRNA	-1.47715	-1.71977	8.74427	0.00310577	0.0383909		HOXD12	coding	-5.08747	-0.833726	23.6452	1.16e-06	1.14e-05
TBC1D30	coding	1.11285	3.20827	20.4725	6.05e-06	0.000160624		TCONS_00014655+TCONS_00015253	lncRNA	-3.43939	-2.24028	17.5944	2.73e-05	0.000720616		HOXD13	coding	-2.72039	2.95636	8.53232	0.00348895	0.0132897
TBPL2	coding	-2.29542	-2.74699	15.1008	0.000101922	0.00146849		TCONS_00014734	lncRNA	-2.00714	-2.7729	10.9935	0.000914314	0.0143314		HOXD3	coding	-3.18287	-0.239097	32.9584	9.42e-09	1.67e-07
TBX15	coding	2.68314	1.63997	25.3383	4.81e-07	2.08e-05		TCONS_00014793+TCONS_00014794	lncRNA	-1.67151	-1.89911	11.719	0.000618664	0.0103726		HOXD4	coding	-3.27312	0.69777	43.6074	4.01e-11	1.4e-09
TBX18	coding	1.42432	1.12621	7.85382	0.00507133	0.0304385		TCONS_00014864	lncRNA	-2.53341	-1.79229	19.7757	8.71e-06	0.000264809		HOXD8	coding	-2.46364	2.07608	36.0099	1.96e-09	4.24e-08
TBX20	coding	3.15457	-0.135035	29.9737	4.38e-08	3.12e-06		TCONS_00014933	lncRNA	-5.29211	-2.57275	39.6789	2.99e-10	1.98e-08		HOXD9	coding	-1.60394	2.52668	9.7872	0.00175731	0.00728965
TCF21	coding	-1.04714	4.08641	9.73772	0.00180525	0.0136197		TCONS_00015109	lncRNA	1.78644	-0.232019	13.4147	0.000249663	0.00479858		HP	coding	9.60628	11.1203	161.763	4.66e-37	5.85e-34
TCF24	coding	4.81452	-2.15085	33.6047	6.75e-09	7.36e-07		TCONS_00015876	lncRNA	3.68906	-2.37984	14.0902	0.000174245	0.00352492		HPCA	coding	-2.39176	-0.338244	37.4883	9.2e-10	2.17e-08
TCF7	coding	1.27881	5.07253	22.006	2.72e-06	8.41e-05		TCONS_00016206	lncRNA	-4.42245	-2.84269	15.9415	6.53e-05	0.00154951		HPCAL4	coding	-1.20303	-1.43312	6.76883	0.00927635	0.0306397
TCL1A	coding	-1.88658	0.946807	10.4406	0.00123276	0.0101343		TCONS_00016284	lncRNA	-3.49538	-2.66326	20.2258	6.88e-06	0.000213762		HPD	coding	9.1364	6.7688	141.166	1.48e-32	7.25e-30
TCN1	coding	4.86349	2.23788	31.1033	2.45e-08	2.09e-06		TCONS_00016402	lncRNA	-1.17994	-2.01889	8.82925	0.0029644	0.036896		HPDL	coding	1.34078	3.96939	16.0679	6.11e-05	0.000380641
TCN2	coding	-1.10307	5.21322	18.8006	1.45e-05	0.000317844		TCONS_00017040+TCONS_00017041	lncRNA	-2.37369	-1.60742	14.4007	0.000147744	0.00306392		HPGD	coding	-2.17781	6.73393	27.2838	1.76e-07	2.19e-06
TDGF1	coding	2.19189	4.00772	29.1538	6.69e-08	4.33e-06		TCONS_00017054	lncRNA	-2.46186	-2.69907	13.7586	0.00020787	0.00409336		HPGDS	coding	-1.76361	1.74864	20.9056	4.82e-06	4.06e-05
TDO2	coding	1.5918	5.01601	10.3082	0.00132438	0.0107047		TCONS_00017068+TCONS_00017335	lncRNA	1.42904	1.24324	11.1286	0.000850046	0.013448		HPN	coding	6.70646	5.12991	87.5194	8.35e-21	1.13e-18
TDP2	coding	-1.20883	7.95313	19.8433	8.41e-06	0.000207024		TCONS_00017321	lncRNA	-1.72556	-2.09867	9.32744	0.00225748	0.0296293		HPR	coding	9.08156	5.39503	151.128	9.83e-35	7.67e-32
TDRD1	coding	3.52543	0.646518	12.6942	0.000366788	0.00397441		TCONS_00017415+TCONS_00017416	lncRNA	-5.68142	-2.38133	37.6858	8.31e-10	5.24e-08		HPRT1	coding	1.1426	5.03852	35.257	2.89e-09	5.9e-08
TEAD4	coding	1.87704	4.02847	56.5219	5.56e-14	6.69e-11		TCONS_00017608	lncRNA	-2.14231	-2.82425	9.5889	0.00195757	0.0263796		HPSE2	coding	-3.79577	1.38332	32.6525	1.1e-08	1.92e-07
TEF	coding	-1.01184	5.28256	18.4641	1.73e-05	0.000364813		TCONS_00017714	lncRNA	3.57487	-2.35638	28.9978	7.25e-08	3.44e-06		HPX	coding	9.1499	8.48486	180.691	3.42e-41	1.63e-37
TENM4	coding	1.18072	1.55925	10.8331	0.000997008	0.00858211		TCONS_00017748	lncRNA	2.34067	-2.64605	10.0446	0.00152792	0.0216684		HRASLS	coding	2.18922	-2.44388	11.0524	0.000885746	0.00401057
TESC	coding	2.70463	4.27989	36.9225	1.23e-09	1.95e-07		TCONS_00017969	lncRNA	-2.80893	-2.7331	11.1486	0.000840942	0.0133405		HRASLS2	coding	-3.19437	1.40867	31.4645	2.03e-08	3.27e-07
TESK2	coding	-1.09265	3.88194	29.7102	5.02e-08	3.46e-06		TCONS_00018322	lncRNA	-5.86755	-2.05327	31.9388	1.59e-08	8.54e-07		HRC	coding	-1.2435	0.470107	15.1122	0.000101306	0.000593398
TEX10	coding	1.07552	4.38251	34.6617	3.92e-09	4.93e-07		TCONS_00018476+TCONS_00017947	lncRNA	-2.19403	-2.9408	12.9652	0.000317334	0.00587262		HRCT1	coding	-2.58188	4.22405	36.4916	1.53e-09	3.4e-08
TEX11	coding	-1.71774	0.338509	14.8371	0.000117207	0.0016349		TCONS_00018493+TCONS_00017964	lncRNA	-1.65294	-2.06359	8.63925	0.00328996	0.0401522		HRG	coding	9.85999	8.45839	119.527	8.03e-28	2.34e-25
TEX19	coding	1.95751	-2.63405	10.0883	0.00149211	0.0117771		TCONS_00018506+TCONS_00017975+TCONS_00017976	lncRNA	-3.45648	-2.3366	24.0608	9.33e-07	3.56e-05		HRK	coding	-2.8465	-2.166	21.1645	4.21e-06	3.6e-05
TEX30	coding	1.28817	2.59894	26.0391	3.35e-07	1.58e-05		TCONS_00018705	lncRNA	-3.70347	-2.65016	15.3851	8.77e-05	0.00198806		HRSP12	coding	2.36779	5.6425	57.7801	2.93e-14	1.85e-12
TFAP2A	coding	2.29002	1.41009	21.3705	3.79e-06	0.000109621		TCONS_00018733+TCONS_00018734+TCONS_00018736+TCONS_00017830+TCONS_00018737+TCONS_00018738+TCONS_00018208+TCONS_00018739	lncRNA	-7.20476	0.333783	66.1827	4.11e-16	4.83e-14		HS3ST2	coding	1.83193	0.791755	18.9629	1.33e-05	0.000100085
TFAP4	coding	1.18287	4.59673	26.6321	2.46e-07	1.25e-05		TCONS_00018899	lncRNA	-7.2922	-0.991912	70.7261	4.1e-17	5.11e-15		HS3ST3B1	coding	1.52975	1.06799	15.6548	7.6e-05	0.000461059
TFF2	coding	3.6899	1.51577	23.5344	1.23e-06	4.46e-05		TCONS_00019194+TCONS_00019195	lncRNA	1.933	0.638448	16.9513	3.84e-05	0.000969431		HS3ST6	coding	-4.11498	-0.0683236	24.5951	7.07e-07	7.47e-06
TFPI2	coding	2.15408	2.1708	25.9007	3.59e-07	1.66e-05		TCONS_00019303	lncRNA	-2.83329	-2.68548	15.8734	6.77e-05	0.00159575		HS6ST2	coding	2.7963	2.71936	19.3589	1.08e-05	8.33e-05
TFR2	coding	1.84078	6.40101	14.5018	0.000140029	0.00188313		TCONS_00019351+TCONS_00019099+TCONS_00019352+TCONS_00019353	lncRNA	-2.04336	0.566618	25.0859	5.48e-07	2.19e-05		HS6ST3	coding	-3.75373	-1.56569	38.5386	5.37e-10	1.35e-08
TG	coding	3.47812	2.3293	42.153	8.44e-11	2.58e-08		TCONS_00019370+TCONS_00019369	lncRNA	-6.71941	0.379265	64.388	1.02e-15	1.15e-13		HSD11B1	coding	6.02364	5.41321	131.477	1.95e-30	7.6e-28
TGFB2	coding	1.34656	2.18468	16.3992	5.13e-05	0.000860694		TCONS_00019398+TCONS_00019399	lncRNA	2.63704	-1.84579	17.1462	3.46e-05	0.000884785		HSD11B2	coding	-2.45629	7.61621	36.721	1.36e-09	3.07e-08
TGFB3	coding	1.04337	3.70228	9.8368	0.00171055	0.0130519		TCONS_00019635	lncRNA	2.10184	-2.48276	12.0492	0.000518146	0.00886742		HSD17B13	coding	7.38629	4.9329	150.129	1.62e-34	1.2e-31
TGFBI	coding	2.10945	8.66991	44.0845	3.14e-11	1.12e-08		TCONS_00019684	lncRNA	-1.71873	-2.55299	10.7957	0.00101735	0.0156826		HSD17B2	coding	-1.3589	6.34907	8.41125	0.00372907	0.0140578
TGIF2	coding	1.52393	4.89629	37.9367	7.31e-10	1.32e-07		TCONS_00019800	lncRNA	-3.46789	-2.89784	19.5222	9.94e-06	0.000299222		HSD17B6	coding	4.55981	5.69897	63.0469	2.02e-15	1.59e-13
TH	coding	1.85517	-0.845842	9.28623	0.00230883	0.0165387		TCONS_00020230	lncRNA	-1.35996	-2.25259	8.76962	0.00306288	0.0379459		HSD17B7	coding	1.18379	3.92121	28.9741	7.34e-08	1.01e-06
THBS2	coding	2.88448	7.12501	41.6078	1.12e-10	3.1e-08		TCONS_00020459	lncRNA	-2.68352	-2.62311	13.3938	0.00025246	0.00483471		HSD3B2	coding	-6.97873	4.4239	46.9232	7.38e-12	3.14e-10
THEMIS	coding	-1.14911	1.55876	10.5206	0.00118054	0.00979935		TCONS_00020617+TCONS_00020618+TCONS_00020619+TCONS_00020620+TCONS_00020621+TCONS_00020622	lncRNA	2.47721	-0.559736	9.36966	0.00220606	0.0290734		HSF2BP	coding	1.10334	-0.414807	9.51289	0.00204033	0.00830068
THRB	coding	-1.39351	4.76875	15.8791	6.75e-05	0.00106584		TCONS_00020668+TCONS_00021269	lncRNA	-2.119	-1.01685	27.72	1.4e-07	6.29e-06		HSP90AB1	coding	1.48606	10.5176	36.9039	1.24e-09	2.82e-08
THY1	coding	1.83353	6.65315	30.5742	3.21e-08	2.52e-06		TCONS_00020678	lncRNA	-4.86613	-2.59418	30.795	2.87e-08	1.47e-06		HSPA2	coding	-1.91913	5.41151	33.8538	5.94e-09	1.11e-07
TICRR	coding	1.28924	3.0533	20.4761	6.04e-06	0.0001606		TCONS_00020990	lncRNA	1.89618	-2.43243	9.73117	0.00181169	0.0248038		HSPA4L	coding	1.14314	1.97903	8.07191	0.00449567	0.0165399
TIGD4	coding	1.15006	-0.435013	10.9847	0.000918661	0.00803947		TCONS_00021142+TCONS_00020439+TCONS_00020440	lncRNA	5.03965	-1.80866	14.6418	0.000130002	0.00275936		HSPB3	coding	-2.95458	-0.692044	17.454	2.94e-05	0.000200023
TIMP1	coding	1.77258	7.84666	31.4438	2.05e-08	1.8e-06		TCONS_00021280+TCONS_00021281	lncRNA	-1.43609	-0.319452	18.5202	1.68e-05	0.000473422		HSPB7	coding	-2.69345	3.52385	16.3654	5.22e-05	0.000331469
TLCD2	coding	-1.02899	5.56997	15.7007	7.42e-05	0.00114622		TCONS_00021533	lncRNA	2.35356	-2.22091	11.7326	0.00061416	0.010309		HSPB9	coding	1.56611	-1.79465	12.2643	0.000461712	0.00226029
TLR10	coding	-1.45464	1.34578	14.8497	0.000116429	0.00162719		TCONS_00021866+TCONS_00021867	lncRNA	2.77007	-1.72924	18.111	2.08e-05	0.000565792		HSPD1	coding	1.5442	9.39667	45.9811	1.19e-11	4.74e-10
TLR3	coding	-1.1059	4.00609	14.1549	0.000168361	0.00216976		TCONS_00022108+TCONS_00022109+TCONS_00022110+TCONS_00022111+TCONS_00022310+TCONS_00022311+TCONS_00022112+TCONS_00022113	lncRNA	-3.57578	-1.95883	23.7771	1.08e-06	4.03e-05		HSPE1	coding	1.18859	7.26719	37.429	9.48e-10	2.23e-08
TLR9	coding	-1.45645	0.671899	28.5161	9.29e-08	5.64e-06		TCONS_00022301+TCONS_00022065	lncRNA	-3.83943	-2.12308	25.5775	4.25e-07	1.74e-05		HSPH1	coding	1.70668	7.62384	40.6848	1.79e-10	5.22e-09
TLX1	coding	3.42211	0.844461	33.5639	6.9e-09	7.46e-07		TCONS_00022802+TCONS_00022376+TCONS_00022377+TCONS_00023134+TCONS_00023135+TCONS_00022803+TCONS_00022804+TCONS_00022378	lncRNA	-2.09532	-1.37864	23.3318	1.36e-06	4.98e-05		HTR1D	coding	3.22876	1.78708	28.9053	7.6e-08	1.04e-06
TLX1NB	coding	2.85465	-2.3949	16.1849	5.75e-05	0.000937008		TCONS_00022878+TCONS_00022879	lncRNA	-6.03077	-1.32652	37.1402	1.1e-09	6.84e-08		HTR2A	coding	-2.43091	-0.88112	25.1952	5.18e-07	5.67e-06
TLX2	coding	-1.37841	-0.832992	12.103	0.000503413	0.00503727		TCONS_00023268	lncRNA	-3.1634	0.0741572	31.2649	2.25e-08	1.18e-06		HTR3A	coding	-3.69122	-0.470067	43.2304	4.87e-11	1.66e-09
TLX3	coding	3.05284	-2.7253	12.4044	0.000428318	0.00444921		TCONS_00023271+TCONS_00023564+TCONS_00023565+TCONS_00024030	lncRNA	1.13985	-1.30699	9.17915	0.00244787	0.0315406		HTR3B	coding	-2.32824	-3.0263	9.82844	0.00171834	0.00714029
TM4SF1	coding	1.23335	6.68785	21.4628	3.61e-06	0.000105589		TCONS_00023452	lncRNA	1.57224	-0.907577	9.21278	0.00240332	0.0311192		HTR3C	coding	-2.60978	-1.90884	7.43159	0.00640886	0.0224058
TM4SF19	coding	2.23865	-0.281248	20.6953	5.38e-06	0.000146785		TCONS_00023486	lncRNA	-1.85504	-2.28207	12.6956	0.000366508	0.00661317		HTR3E	coding	-3.51723	-0.873057	17.6338	2.68e-05	0.000184365
TM4SF4	coding	2.8021	4.76674	13.6902	0.000215577	0.00263101		TCONS_00023557+TCONS_00023558+TCONS_00024026+TCONS_00023559	lncRNA	-1.22564	-0.48387	12.5313	0.000400193	0.00712749		HTR4	coding	-2.87246	1.55664	26.8889	2.15e-07	2.62e-06
TM6SF2	coding	-1.77225	1.51905	20.3563	6.43e-06	0.000168205		TCONS_00023680+TCONS_00024124+TCONS_00024125+TCONS_00023681+TCONS_00023682	lncRNA	-5.68487	-1.8018	54.7883	1.34e-13	1.31e-11		HTR7	coding	-1.83433	0.35713	27.175	1.86e-07	2.3e-06
TMCC3	coding	-1.46679	5.85365	23.62	1.17e-06	4.32e-05		TCONS_00023687	lncRNA	-4.87469	-2.13498	54.0076	2e-13	1.9e-11		HTRA4	coding	2.323	-0.291326	23.1721	1.48e-06	1.43e-05
TMEFF2	coding	-2.01015	-0.557814	9.39178	0.0021796	0.01579		TCONS_00023705+TCONS_00024143+TCONS_00024144+TCONS_00023706	lncRNA	-3.59423	-1.11541	52.8794	3.55e-13	3.27e-11		HUNK	coding	1.05778	5.1092	11.7072	0.000622604	0.00293788
TMEM100	coding	-1.16928	2.20062	7.23785	0.00713825	0.0393681		TCONS_00023789+TCONS_00023790	lncRNA	2.32053	-1.11982	17.578	2.76e-05	0.000726107		HYAL1	coding	2.46121	4.03537	24.1969	8.7e-07	8.89e-06
TMEM105	coding	1.48918	0.1158	11.1711	0.000830802	0.0074558		TCONS_00024332	lncRNA	-2.70988	-2.83305	9.78396	0.0017604	0.024228		HYAL3	coding	1.16093	1.78232	19.5097	1e-05	7.76e-05
TMEM132A	coding	1.84839	5.19965	40.5425	1.92e-10	4.56e-08		TCONS_00024511	lncRNA	-1.39299	-1.96516	9.20431	0.00241446	0.0312075		IBSP	coding	7.14723	0.906604	59.6737	1.12e-14	7.74e-13
TMEM151B	coding	-1.7718	-0.0532909	12.5209	0.000402429	0.00424698		TCONS_00024645+TCONS_00024646+TCONS_00024647+TCONS_00024648	lncRNA	-6.12556	-2.02027	47.8044	4.71e-12	3.72e-10		ICAM1	coding	1.8086	6.08245	37.6051	8.66e-10	2.06e-08
TMEM156	coding	-1.36311	0.979943	17.8021	2.45e-05	0.000478437		TCONS_00024751	lncRNA	2.66265	-2.65874	15.2474	9.43e-05	0.0021184		ICAM4	coding	-1.09085	-0.051646	7.87562	0.00501058	0.0181727
TMEM158	coding	1.38514	2.08154	16.4875	4.9e-05	0.000830242		TCONS_00024759+TCONS_00025079+TCONS_00025080	lncRNA	3.19784	-1.88651	23.5843	1.2e-06	4.41e-05		IDO1	coding	1.17244	2.85083	6.42071	0.0112797	0.0361211
TMEM171	coding	-1.51243	5.08322	15.8089	7.01e-05	0.0010989		TCONS_00025083+TCONS_00025082+TCONS_00025081+TCONS_00024760+TCONS_00024761+TCONS_00024762+TCONS_00024763+TCONS_00025084+TCONS_00025085+TCONS_00024764+TCONS_00025086	lncRNA	1.71866	-0.898111	21.5907	3.37e-06	0.000112189		IDO2	coding	2.68821	-1.2003	13.5581	0.000231288	0.00123183
TMEM178B	coding	1.93406	2.40302	17.7002	2.59e-05	0.000498362		TCONS_00025313+TCONS_00025157	lncRNA	-2.7464	-2.29072	24.0003	9.63e-07	3.66e-05		IER3	coding	1.49198	7.46789	24.327	8.13e-07	8.39e-06
TMEM200C	coding	1.46187	-0.173588	9.98497	0.00157823	0.012279		TCONS_00025741	lncRNA	-4.1395	-2.21596	38.6237	5.14e-10	3.31e-08		IER5L	coding	1.80093	4.41853	45.3671	1.63e-11	6.28e-10
TMEM206	coding	1.19654	3.13181	29.5942	5.33e-08	3.62e-06		TCONS_00025742	lncRNA	-4.85893	-2.39086	34.46	4.35e-09	2.53e-07		IFFO2	coding	1.44571	5.3253	34.3399	4.63e-09	8.9e-08
TMEM211	coding	3.48211	-0.663739	22.0485	2.66e-06	8.26e-05		TCONS_00025782	lncRNA	-4.84772	-0.841608	38.7538	4.81e-10	3.13e-08		IFITM1	coding	1.31608	7.51615	21.3195	3.89e-06	3.36e-05
TMEM220	coding	-1.5095	3.9559	12.4815	0.000411009	0.00432226		TCONS_00025824+TCONS_00025825	lncRNA	1.12799	0.604736	8.93191	0.00280231	0.0352479		IFITM2	coding	1.30954	5.69745	25.4446	4.55e-07	5.07e-06
TMEM236	coding	-1.71183	3.33283	12.3202	0.000448093	0.00460168		TCONS_00025996	lncRNA	-3.4103	-1.85499	23.6984	1.13e-06	4.18e-05		IFITM3	coding	1.78792	8.17462	46.7256	8.17e-12	3.43e-10
TMEM253	coding	-1.25178	3.49775	12.837	0.000339831	0.00373983		TCONS_00026275+TCONS_00026274+TCONS_00026597+TCONS_00026596+TCONS_00026595	lncRNA	7.19365	0.372458	12.4991	0.000407152	0.00722913		IGF2BP1	coding	5.09855	1.20476	24.5591	7.21e-07	7.58e-06
TMEM255A	coding	-1.15934	1.40563	9.65348	0.00188994	0.0141295		TCONS_00026343	lncRNA	-5.83573	-2.27033	50.3582	1.28e-12	1.09e-10		IGF2BP3	coding	3.99484	2.82733	30.2587	3.78e-08	5.61e-07
TMEM255B	coding	1.40244	1.56041	20.3068	6.6e-06	0.000171365		TCONS_00026468+TCONS_00026469	lncRNA	-5.41901	-2.42177	37.745	8.06e-10	5.1e-08		IGFALS	coding	2.83506	2.6466	20.5706	5.75e-06	4.74e-05
TMEM37	coding	-1.53472	5.51258	23.6267	1.17e-06	4.32e-05		TCONS_00026634+TCONS_00026635+TCONS_00026357+TCONS_00026637+TCONS_00026638	lncRNA	-2.36983	-1.03054	30.7969	2.86e-08	1.47e-06		IGFBP1	coding	9.42111	6.01377	176.513	2.8e-40	8.98e-37
TMEM40	coding	2.43479	-2.48577	9.38901	0.00218289	0.0158017		TCONS_00026725	lncRNA	-4.39686	-2.51558	32.0608	1.49e-08	8.08e-07		IGFBP2	coding	2.4233	7.26596	34.5388	4.18e-09	8.14e-08
TMEM56	coding	-1.00952	5.61591	11.6292	0.000649244	0.00616893		TCONS_00026848	lncRNA	2.50417	-2.11417	15.5742	7.93e-05	0.00182457		IGFBP6	coding	-2.06398	3.71228	34.2726	4.79e-09	9.17e-08
TMEM72	coding	-2.07274	2.25977	12.0774	0.000510379	0.00508583		TCONS_00026873	lncRNA	-2.21789	-0.334695	29.3197	6.14e-08	2.95e-06		IGFBP7	coding	1.30344	8.37763	23.1859	1.47e-06	1.42e-05
TMEM74B	coding	1.55854	2.92429	12.9085	0.000327087	0.00363559		TCONS_00027578+TCONS_00027580	lncRNA	-3.96716	-2.82938	23.0371	1.59e-06	5.67e-05		IGFL1	coding	5.73617	-1.98468	20.2835	6.68e-06	5.42e-05
TMEM82	coding	-1.68352	2.82442	14.3953	0.000148172	0.00196981		TCONS_00028047+TCONS_00028394	lncRNA	-3.79502	-2.86416	20.4763	6.04e-06	0.00019061		IGFL2	coding	4.87904	0.138587	35.197	2.98e-09	6.04e-08
TMEM97	coding	1.46208	5.46142	34.5496	4.16e-09	5.17e-07		TCONS_00028182	lncRNA	2.06274	-1.95651	14.5704	0.000135022	0.00284295		IGFL4	coding	4.03777	-2.30924	20.4503	6.12e-06	5.01e-05
TMIGD1	coding	-2.47644	6.11857	8.62668	0.00331275	0.021894		TCONS_00028312+TCONS_00027998+TCONS_00028313+TCONS_00027999	lncRNA	-7.52199	-0.36799	70.93	3.7e-17	4.67e-15		IGJ	coding	-4.09153	11.2669	49.2037	2.31e-12	1.07e-10
TMIGD2	coding	-1.26207	0.508065	14.83	0.000117648	0.00163947		TCONS_00028332+TCONS_00028633+TCONS_00028333+TCONS_00028634+TCONS_00028635	lncRNA	-3.24189	-1.73054	19.4103	1.05e-05	0.000315302		IGLL5	coding	-2.48641	8.31709	30.3522	3.6e-08	5.38e-07
TMPRSS13	coding	2.3423	3.00537	18.1777	2.01e-05	0.000407927		TCONS_00028774+TCONS_00028849	lncRNA	1.95243	-0.972562	10.7554	0.00103976	0.015943		IGLON5	coding	2.11584	-0.454272	22.1784	2.48e-06	2.25e-05
TMPRSS3	coding	2.4559	2.55547	38.7012	4.94e-10	9.59e-08		TCONS_00028776	lncRNA	1.71949	-2.57658	10.1775	0.00142167	0.0204834		IGSF10	coding	-1.8976	2.04945	14.3634	0.000150703	0.000843703
TMPRSS5	coding	3.35007	1.304	20.9032	4.83e-06	0.000134846		TCONS_00028841	lncRNA	1.45523	-2.23593	8.25988	0.00405307	0.0472118		IGSF11	coding	-3.67832	-0.825653	30.8284	2.82e-08	4.37e-07
TMSB15A	coding	1.13583	-1.34936	12.3796	0.00043405	0.00449582		TCONS_00029031+TCONS_00029032	lncRNA	1.47395	-2.46236	8.49728	0.00355678	0.0425458		IGSF23	coding	5.99661	-0.406132	65.2192	6.7e-16	5.66e-14
TNC	coding	1.34041	7.51244	6.87498	0.00874108	0.0457782		TCONS_00029049+TCONS_00028853	lncRNA	-4.0747	-1.99067	34.2262	4.91e-09	2.83e-07		IGSF5	coding	-2.21976	-1.45935	17.8502	2.39e-05	0.000166805
TNFAIP6	coding	2.15832	1.92499	27.564	1.52e-07	8.41e-06		TCONS_00029116	lncRNA	1.61314	-1.74607	10.0973	0.00148484	0.0211927		IGSF9	coding	-1.25734	5.52075	18.1962	1.99e-05	0.000142248
TNFAIP8L3	coding	-1.06418	2.59324	10.6994	0.0010717	0.00907364		TCONS_00029354	lncRNA	2.81176	-2.11971	21.6676	3.24e-06	0.000108029		IKZF3	coding	-1.0214	4.06163	12.4156	0.000425772	0.00211006
TNFRSF10C	coding	1.28264	1.327	18.132	2.06e-05	0.000415784		TCONS_00029612	lncRNA	4.47715	-2.22648	12.8091	0.000344937	0.00629075		IL11	coding	2.72419	0.898976	19.7143	8.99e-06	7.07e-05
TNFRSF12A	coding	2.58484	5.50472	66.7667	3.06e-16	6.79e-13		TCONS_00029614	lncRNA	-2.2787	-2.56033	12.7063	0.000364432	0.00658805		IL16	coding	-1.09485	4.78971	21.8808	2.9e-06	2.58e-05
TNFRSF13B	coding	-2.34227	2.27008	25.9935	3.43e-07	1.6e-05		TCONS_00029707	lncRNA	-4.27774	-2.89363	17.1564	3.44e-05	0.000882412		IL17B	coding	-3.1772	-1.79181	23.139	1.51e-06	1.45e-05
TNFRSF13C	coding	-1.37	-0.228913	13.8939	0.00019342	0.00242936		TCONS_l2_00000749	lncRNA	1.63546	-1.78611	8.79217	0.00302527	0.0375726		IL17F	coding	-2.47792	-2.48523	9.48796	0.00206824	0.00840329
TNFRSF17	coding	-1.87656	2.93354	13.321	0.000262456	0.0030535		TCONS_l2_00001059+TCONS_l2_00001060+TCONS_l2_00001061	lncRNA	-1.84929	-0.555956	12.9234	0.000324495	0.0059724		IL17RB	coding	1.09357	4.31203	15.5424	8.07e-05	0.000486439
TNFRSF6B	coding	3.72004	4.87634	43.6845	3.86e-11	1.33e-08		TCONS_l2_00001295+TCONS_l2_00001296+TCONS_l2_00001297+TCONS_l2_00001298+TCONS_l2_00001299+TCONS_l2_00001300	lncRNA	2.8635	-2.44451	18.2565	1.93e-05	0.000530161		IL17REL	coding	-2.53814	-0.655052	28.3627	1.01e-07	1.33e-06
TNFRSF8	coding	1.26596	0.496942	11.7253	0.000616574	0.0059214		TCONS_l2_00001996+TCONS_l2_00001997+TCONS_l2_00000146	lncRNA	-2.63442	-1.89707	30.4454	3.43e-08	1.74e-06		IL18	coding	-1.23382	4.54467	17.7592	2.51e-05	0.000174013
TNFSF11	coding	1.22762	1.47811	9.07946	0.00258496	0.0180854		TCONS_l2_00002008+TCONS_l2_00002009+TCONS_l2_00000169+TCONS_l2_00000170+TCONS_l2_00002010+TCONS_l2_00000171+TCONS_l2_00000172+TCONS_l2_00000173	lncRNA	-1.79854	-0.76153	16.8969	3.95e-05	0.000994847		IL1A	coding	2.57302	0.808293	18.9415	1.35e-05	0.000101083
TNFSF15	coding	1.28811	3.64861	23.6207	1.17e-06	4.32e-05		TCONS_l2_00002951+TCONS_l2_00002952+TCONS_l2_00002953	lncRNA	3.11863	-2.48217	11.6942	0.000626952	0.010469		IL1B	coding	1.51074	4.12654	12.6083	0.000384037	0.00192572
TNFSF18	coding	1.30656	-1.57933	6.68351	0.00973088	0.0497092		TCONS_l2_00003931+TCONS_l2_00003932+TCONS_l2_00002962+TCONS_l2_00002963	lncRNA	-2.13933	-1.04171	29.0522	7.05e-08	3.36e-06		IL1R2	coding	-2.77631	4.61102	32.9245	9.58e-09	1.7e-07
TNFSF4	coding	1.22686	1.73666	18.1732	2.02e-05	0.000408476		TCONS_l2_00004586+TCONS_l2_00004587+TCONS_l2_00004588+TCONS_l2_00004589+TCONS_l2_00004590+TCONS_l2_00004591+TCONS_l2_00004592	lncRNA	2.36504	-0.736415	14.8581	0.000115906	0.00252321		IL1RAP	coding	2.53596	3.90324	90.0177	2.36e-21	3.33e-19
TNFSF9	coding	2.0733	1.63467	16.283	5.46e-05	0.000897948		TCONS_l2_00004785+TCONS_l2_00005339+TCONS_l2_00004786	lncRNA	1.34991	3.94021	9.06353	0.00260758	0.0331986		IL1RAPL1	coding	-1.90143	-2.24355	14.2184	0.000162774	0.000902538
TNNI3	coding	3.16845	-1.67582	18.2731	1.91e-05	0.000392959		TCONS_l2_00004893	lncRNA	1.02489	0.377683	10.9895	0.000916298	0.0143547		IL1RN	coding	2.93207	4.31883	35.1184	3.1e-09	6.28e-08
TNNT3	coding	-1.60151	-1.92732	8.35016	0.00385653	0.0245013		TCONS_l2_00005676+TCONS_l2_00005677+TCONS_l2_00005678+TCONS_l2_00005679	lncRNA	3.35384	0.115484	81.4505	1.8e-19	2.57e-17		IL2	coding	-1.90296	-2.63157	13.8051	0.000202785	0.00109742
TNS4	coding	2.34624	5.71274	23.594	1.19e-06	4.36e-05		TCONS_l2_00005718+TCONS_l2_00005719	lncRNA	1.26861	-0.561873	8.69701	0.00318732	0.0392645		IL20RB	coding	1.07487	0.288391	8.12217	0.00437271	0.016143
TOMM34	coding	1.48565	5.95457	36.6977	1.38e-09	2.1e-07		TCONS_l2_00007167	lncRNA	2.56738	-2.6754	13.1436	0.000288506	0.00541895		IL23A	coding	3.34585	1.00302	36.2494	1.74e-09	3.8e-08
TOP1MT	coding	1.28986	6.03334	25.4446	4.55e-07	1.99e-05		TCONS_l2_00008040+TCONS_l2_00008041	lncRNA	2.45687	-1.68184	17.4754	2.91e-05	0.000760891		IL23R	coding	-1.36319	0.279071	17.1358	3.48e-05	0.000231637
TOP2A	coding	1.25605	7.01291	18.8638	1.4e-05	0.000310542		TCONS_l2_00008748+TCONS_l2_00008749+TCONS_l2_00008750+TCONS_l2_00008751	lncRNA	1.57691	-1.52905	12.8692	0.000334032	0.00611502		IL27	coding	3.64534	-1.4797	35.6377	2.38e-09	4.97e-08
TP53INP2	coding	-1.44654	6.95826	31.7703	1.74e-08	1.55e-06		TCONS_l2_00009081	lncRNA	-1.10218	2.94229	9.25025	0.00235463	0.0305848		IL33	coding	1.16127	4.63927	12.7885	0.000348749	0.00176625
TP73	coding	1.15722	1.31413	8.75328	0.00309045	0.0207718		TCONS_l2_00009082+TCONS_l2_00009083	lncRNA	-1.05539	1.68363	10.0277	0.00154203	0.0218257		IL36B	coding	3.22593	-2.81823	13.8793	0.000194939	0.00106079
TPD52L1	coding	1.21776	4.40706	19.4327	1.04e-05	0.000243165		TCONS_l2_00009127+TCONS_l2_00009128	lncRNA	-1.53918	-1.14482	19.4926	1.01e-05	0.000303257		IL36RN	coding	4.02978	-2.41549	19.2987	1.12e-05	8.57e-05
TPSD1	coding	-1.37083	-0.645693	14.9767	0.000108846	0.00154059		TCONS_l2_00009129	lncRNA	1.19936	2.52387	10.4513	0.00122566	0.0181946		IL4I1	coding	1.8867	3.06408	34.141	5.13e-09	9.76e-08
TPX2	coding	1.91621	6.60546	37.2618	1.03e-09	1.73e-07		TCONS_l2_00009224	lncRNA	-3.97134	1.65528	53.9623	2.04e-13	1.94e-11		IL6	coding	2.15921	1.48377	13.5073	0.000237633	0.00126144
TRANK1	coding	-1.16673	6.36615	23.6096	1.18e-06	4.33e-05		TCONS_l2_00010036+TCONS_l2_00010037	lncRNA	-3.73719	-2.99295	13.7571	0.000208037	0.00409384		IL7	coding	-1.04635	3.07647	14.4354	0.00014505	0.000816169
TRAT1	coding	-1.16368	0.552448	11.3548	0.000752526	0.00689251		TCONS_l2_00010038	lncRNA	-3.45555	-2.74538	14.108	0.000172605	0.0034991		IL8	coding	4.33271	6.20812	51.7331	6.36e-13	3.23e-11
TREM1	coding	3.43547	2.58687	42.1432	8.48e-11	2.58e-08		TCONS_l2_00010785+TCONS_l2_00010786+TCONS_l2_00010787+TCONS_l2_00010788+TCONS_l2_00010790+TCONS_l2_00010789+TCONS_l2_00010791+TCONS_l2_00010792+TCONS_l2_00010793	lncRNA	1.63726	-2.07906	10.8071	0.00101111	0.015603		IMMP2L	coding	1.17956	3.27646	27.9148	1.27e-07	1.63e-06
TRHDE	coding	-1.69324	1.61133	20.0516	7.54e-06	0.000189799		TCONS_l2_00011115	lncRNA	1.54419	-0.698143	9.95962	0.00160011	0.0224279		IMPDH1	coding	1.27924	6.17303	31.4016	2.1e-08	3.37e-07
TRIB3	coding	2.41408	5.53497	40.1171	2.39e-10	5.44e-08		TCONS_l2_00011534	lncRNA	2.39033	-2.83404	10.3786	0.00127487	0.0187327		INA	coding	-3.0737	0.575143	23.8993	1.02e-06	1.02e-05
TRIM29	coding	3.53857	5.46005	36.8706	1.26e-09	1.96e-07		TCONS_l2_00011610+TCONS_l2_00011032+TCONS_l2_00011033	lncRNA	1.22931	-1.97869	10.4001	0.00126008	0.0185721		INHA	coding	1.82406	-2.12039	7.00892	0.00811046	0.0273326
TRIM54	coding	2.34955	0.513723	16.5888	4.64e-05	0.000793091		TCONS_l2_00011633+TCONS_l2_00011137+TCONS_l2_00011138	lncRNA	-2.73242	-2.25531	24.3863	7.88e-07	3.04e-05		INHBA	coding	5.0452	3.65032	92.9246	5.43e-22	8.17e-20
TRIM72	coding	5.54356	0.35238	25.4067	4.64e-07	2.02e-05		TCONS_l2_00012045+TCONS_l2_00012046	lncRNA	-3.8705	-0.791826	35.3467	2.76e-09	1.66e-07		INHBB	coding	3.644	3.76738	69.3259	8.35e-17	7.78e-15
TRIP13	coding	1.99736	3.93182	38.304	6.05e-10	1.14e-07		TCONS_l2_00012262	lncRNA	-4.32702	-2.72914	20.2546	6.78e-06	0.000210802		INHBC	coding	9.22617	3.23848	120.683	4.48e-28	1.34e-25
TROAP	coding	1.23708	3.6867	17.6106	2.71e-05	0.000514834		TCONS_l2_00012438+TCONS_l2_00012439	lncRNA	-2.14539	-2.45215	8.45296	0.00364449	0.0434332		INHBE	coding	6.87902	3.45231	125.462	4.03e-29	1.32e-26
TRPM6	coding	-2.00384	6.12069	12.9004	0.000328519	0.00364449		TCONS_l2_00013055+TCONS_l2_00013378	lncRNA	2.86947	-1.5005	23.6381	1.16e-06	4.3e-05		INMT	coding	1.59137	3.5732	30.1128	4.08e-08	6.01e-07
TRPV3	coding	-2.11308	3.00194	18.8191	1.44e-05	0.000315723		TCONS_l2_00013506	lncRNA	-3.05866	-2.34646	14.2973	0.000156086	0.00320926		INPP5J	coding	-1.0261	3.47293	12.3346	0.000444628	0.00218889
TRPV4	coding	1.73563	1.84199	22.5379	2.06e-06	6.76e-05		TCONS_l2_00013564+TCONS_l2_00013565+TCONS_l2_00015296+TCONS_l2_00013566+TCONS_l2_00015297	lncRNA	-3.51732	-1.06799	11.7745	0.000600487	0.0101148		INS-IGF2	coding	4.21493	-2.30761	17.9096	2.32e-05	0.000162463
TSHR	coding	-1.04251	-1.01041	8.27138	0.00402748	0.0253975		TCONS_l2_00013918+TCONS_l2_00013919+TCONS_l2_00013920	lncRNA	1.69999	0.0323327	10.0212	0.00154752	0.0218618		INSC	coding	-3.43845	1.10063	58.492	2.04e-14	1.34e-12
TSPAN1	coding	-1.19206	9.22042	7.26465	0.00703249	0.0389409		TCONS_l2_00014267+TCONS_l2_00014268+TCONS_l2_00014269+TCONS_l2_00014270+TCONS_l2_00014271+TCONS_l2_00015610	lncRNA	2.12033	-0.830543	14.9673	0.000109389	0.00240124		INSIG1	coding	1.80569	6.37746	53.8613	2.15e-13	1.2e-11
TSPAN32	coding	-1.13225	-0.196794	13.5306	0.000234708	0.00280826		TCONS_l2_00014299+TCONS_l2_00014300	lncRNA	-2.40071	-2.98305	11.1003	0.000863147	0.0136404		INSL5	coding	-3.99252	4.43206	15.5441	8.06e-05	0.000486112
TSPAN7	coding	-1.36746	6.01441	18.1003	2.1e-05	0.000420719		TCONS_l2_00014464+TCONS_l2_00014463+TCONS_l2_00014462+TCONS_l2_00015737+TCONS_l2_00014465	lncRNA	-4.47171	3.06111	76.5273	2.17e-18	2.89e-16		INSM1	coding	-3.10721	2.42132	18.8873	1.39e-05	0.000103596
TSPEAR	coding	2.15576	0.267139	14.6823	0.000127238	0.00174781		TCONS_l2_00014608+TCONS_l2_00014609+TCONS_l2_00014610+TCONS_00005162+TCONS_00005163+TCONS_l2_00014611	lncRNA	-2.70815	-1.09954	32.5995	1.13e-08	6.28e-07		IP6K3	coding	1.75469	0.414664	11.5401	0.000681118	0.00317767
TSPO2	coding	1.66872	-1.76704	9.0307	0.00265482	0.018449		TCONS_l2_00015589+TCONS_l2_00014208+TCONS_l2_00014209+TCONS_l2_00014210	lncRNA	-1.53743	-0.582667	14.4274	0.000145665	0.00302402		IPO4	coding	1.14209	5.7517	39.1119	4e-10	1.06e-08
TST	coding	-1.16874	7.44879	22.9429	1.67e-06	5.67e-05		TCONS_l2_00015780	lncRNA	-4.99017	-2.32863	28.6825	8.53e-08	3.99e-06		IPO5	coding	1.12237	7.4506	38.3665	5.86e-10	1.47e-08
TTC16	coding	1.27356	-1.60211	6.68604	0.0097171	0.0496476		TCONS_l2_00015925+TCONS_l2_00015926+TCONS_l2_00014822+TCONS_l2_00015927+TCONS_l2_00014823+TCONS_l2_00015928+TCONS_l2_00015929+TCONS_l2_00014824+TCONS_l2_00015930+TCONS_l2_00015931+TCONS_l2_00014825+TCONS_l2_00014826	lncRNA	2.41738	-1.22887	14.6867	0.000126939	0.0027143		IQGAP3	coding	1.86556	5.63603	36.6065	1.45e-09	3.22e-08
TTC22	coding	-1.18259	5.16048	12.2275	0.000470911	0.00477657		TCONS_l2_00016252+TCONS_l2_00016253+TCONS_l2_00016254+TCONS_l2_00016769	lncRNA	-8.68732	0.605204	82.4923	1.06e-19	1.55e-17		IQSEC3	coding	-1.17056	0.563535	11.2296	0.000805041	0.00368092
TTC24	coding	-1.28522	-1.39918	7.88741	0.00497801	0.0300093		TCONS_l2_00017085+TCONS_l2_00017086+TCONS_l2_00017087	lncRNA	-2.43675	0.542695	30.9985	2.58e-08	1.33e-06		IRAK2	coding	1.95882	3.84108	57.3729	3.61e-14	2.25e-12
TTC26	coding	1.40566	2.16592	31.7694	1.74e-08	1.55e-06		TCONS_l2_00017094+TCONS_l2_00017095	lncRNA	-1.94556	0.289668	14.8301	0.000117642	0.00255139		IRF4	coding	-2.53659	4.39742	35.8426	2.14e-09	4.55e-08
TTK	coding	1.22799	3.81903	15.4519	8.46e-05	0.00126874		TCONS_l2_00017237+TCONS_l2_00017238+TCONS_l2_00017239+TCONS_l2_00017507+TCONS_l2_00017240+TCONS_l2_00017241+TCONS_l2_00017242+TCONS_l2_00017508	lncRNA	-1.40204	2.00904	8.5322	0.00348918	0.0419282		IRX3	coding	2.92245	-0.897793	39.7102	2.95e-10	8.1e-09
TTLL9	coding	3.10142	-1.80176	21.0258	4.53e-06	0.000127838		TCONS_l2_00017861+TCONS_l2_00017862+TCONS_l2_00017863+TCONS_l2_00017864	lncRNA	2.68725	-0.895448	39.4392	3.38e-10	2.23e-08		IRX5	coding	3.09598	-0.357999	13.744	0.000209491	0.00112937
TTYH3	coding	1.37927	7.4523	35.6163	2.4e-09	3.31e-07		TCONS_l2_00020176+TCONS_00006617+TCONS_00005820+TCONS_00007240+TCONS_00007241+TCONS_00006618+TCONS_00007242	lncRNA	2.16103	-1.67369	9.98375	0.00157928	0.0221682		IRX6	coding	-2.45281	-2.60299	17.131	3.49e-05	0.000232111
TUBAL3	coding	-1.56028	3.80989	12.5971	0.000386348	0.00412142		TCONS_l2_00020565	lncRNA	-4.45349	-1.09361	20.192	7e-06	0.000216879		ISL1	coding	-2.00006	0.737874	11.5662	0.000671621	0.00313894
TUBB3	coding	1.70144	5.15843	14.2228	0.000162387	0.00211594		TCONS_l2_00021296+TCONS_l2_00021297+TCONS_l2_00021973	lncRNA	1.11696	-0.627458	8.83112	0.00296137	0.0368741		ISL2	coding	-2.55114	-0.66916	43.0572	5.32e-11	1.78e-09
TUBB4A	coding	-1.94353	0.870614	14.4483	0.00014406	0.00192421		TCONS_l2_00021855+TCONS_l2_00021099+TCONS_l2_00021100+TCONS_l2_00021856+TCONS_l2_00021101	lncRNA	-4.90075	-2.70271	26.5541	2.56e-07	1.1e-05		ISM1	coding	3.09307	1.39989	32.7752	1.03e-08	1.82e-07
TWIST1	coding	1.70613	0.789888	19.3232	1.1e-05	0.000255249		TCONS_l2_00022545	lncRNA	-2.52234	-2.82094	10.4686	0.00121417	0.0180427		ISM2	coding	6.29184	1.87288	45.8194	1.3e-11	5.1e-10
TYRO3	coding	1.37493	3.24194	17.8578	2.38e-05	0.000467072		TCONS_l2_00022934+TCONS_l2_00023764	lncRNA	-1.5668	-1.77909	10.6213	0.00111792	0.0168693		ISX	coding	-2.01054	6.05211	18.6241	1.59e-05	0.000117076
UBD	coding	1.99814	7.03583	20.2589	6.76e-06	0.00017461		TCONS_l2_00023026+TCONS_l2_00023027	lncRNA	-1.7657	0.335576	26.1385	3.18e-07	1.33e-05		ITGA11	coding	1.10482	4.25195	13.7027	0.000214142	0.00115123
UBE2C	coding	1.8411	5.52973	30.7277	2.97e-08	2.4e-06		TCONS_l2_00023403+TCONS_l2_00022344+TCONS_l2_00022345+TCONS_l2_00022346+TCONS_l2_00023404	lncRNA	-4.05957	-0.0180549	50.7973	1.02e-12	8.83e-11		ITGA2	coding	1.52883	6.43466	32.3203	1.31e-08	2.23e-07
UBE2QL1	coding	-1.3254	0.91945	8.63443	0.00329868	0.021826		TCONS_l2_00024299+TCONS_l2_00024300	lncRNA	-3.70879	-2.44657	26.0851	3.27e-07	1.36e-05		ITGA8	coding	-2.101	2.67409	44.8831	2.09e-11	7.82e-10
UBE2S	coding	1.2555	5.5337	25.2775	4.96e-07	2.12e-05		TCONS_l2_00024447	lncRNA	4.19418	-1.60687	26.1428	3.17e-07	1.33e-05		ITGAD	coding	2.41497	0.347935	32.0646	1.49e-08	2.51e-07
UBE2T	coding	1.29407	3.86723	23.0309	1.59e-06	5.48e-05		TCONS_l2_00024517+TCONS_l2_00024518+TCONS_l2_00024519	lncRNA	-2.83668	-2.68168	19.8368	8.43e-06	0.000257563		ITGAE	coding	-1.03071	3.42028	23.8214	1.06e-06	1.06e-05
UBTD1	coding	1.11094	2.65001	14.7954	0.000119827	0.00166581		TCONS_l2_00024926+TCONS_l2_00024927+TCONS_l2_00025478+TCONS_l2_00025479+TCONS_l2_00025480+TCONS_l2_00024928+TCONS_l2_00024929+TCONS_l2_00024930+TCONS_l2_00025481+TCONS_l2_00025482	lncRNA	-1.69932	-1.61183	18.432	1.76e-05	0.000492406		ITGAM	coding	1.10231	4.37867	14.5157	0.000138996	0.000786854
UCHL3	coding	1.04327	4.95751	23.2239	1.44e-06	5.08e-05		TCONS_l2_00025473+TCONS_l2_00025474+TCONS_l2_00025476+TCONS_l2_00024920+TCONS_l2_00025477+TCONS_l2_00024921+TCONS_l2_00024922+TCONS_l2_00024923+TCONS_l2_00024924+TCONS_l2_00024925	lncRNA	-1.63966	-1.83815	17.1466	3.46e-05	0.000884785		ITGAX	coding	1.46062	4.49536	35.3441	2.76e-09	5.69e-08
UCN2	coding	3.32254	-1.14035	29.8013	4.79e-08	3.34e-06		TCONS_l2_00025688+TCONS_l2_00025689+TCONS_l2_00025690+TCONS_l2_00025691+TCONS_l2_00025692+TCONS_l2_00025693	lncRNA	-1.0823	-1.16002	8.43201	0.00368673	0.0438281		ITGB7	coding	-1.44694	4.36506	35.9225	2.05e-09	4.4e-08
UCN3	coding	-1.65106	0.894711	7.01371	0.00808877	0.043304		TCONS_l2_00026819	lncRNA	-3.2615	-2.71064	10.5909	0.00113643	0.0170774		ITGB8	coding	1.07727	4.37333	14.8403	0.000117007	0.000674534
UGDH	coding	-1.07519	7.12447	20.9322	4.76e-06	0.000133198		TCONS_l2_00026989+TCONS_l2_00026991	lncRNA	-7.23228	2.49359	82.9674	8.34e-20	1.24e-17		ITGBL1	coding	3.94413	3.9889	92.7084	6.06e-22	8.98e-20
UGGT2	coding	1.14593	4.39535	39.5389	3.22e-10	6.93e-08		TCONS_l2_00027080+TCONS_l2_00027081+TCONS_l2_00025736	lncRNA	2.23262	-2.59189	11.0535	0.000885176	0.0139732		ITIH1	coding	9.79759	7.66857	161.003	6.83e-37	7.89e-34
UGP2	coding	-1.14544	7.99675	22.3817	2.23e-06	7.14e-05		TCONS_l2_00027111+TCONS_l2_00027112+TCONS_l2_00025862	lncRNA	2.27132	-2.20673	11.5051	0.000694037	0.0113465		ITIH2	coding	9.69489	7.82936	162.654	2.98e-37	4.3e-34
UGT1A1	coding	-2.50106	3.00595	17.2413	3.29e-05	0.000602673		TCONS_l2_00027297+TCONS_l2_00027298+TCONS_l2_00026429+TCONS_l2_00026430+TCONS_l2_00026431+TCONS_l2_00026432+TCONS_l2_00026433+TCONS_l2_00026434+TCONS_l2_00026435+TCONS_l2_00027299+TCONS_l2_00026436	lncRNA	2.4828	-1.00322	20.5808	5.72e-06	0.000182047		ITIH3	coding	8.382	7.74342	182.61	1.31e-41	1.26e-37
UGT1A10	coding	-1.74785	4.54178	11.3619	0.00074966	0.00687497		TCONS_l2_00028086+TCONS_l2_00028087+TCONS_l2_00028088+TCONS_l2_00028089	lncRNA	-1.5715	1.34933	20.5911	5.69e-06	0.000181302		ITIH4	coding	7.81598	8.44039	153.992	2.33e-35	1.98e-32
UGT1A6	coding	1.52828	1.14408	10.2928	0.00133548	0.0107703		TCONS_l2_00028191	lncRNA	1.78763	-1.55605	11.163	0.000834433	0.0132664		ITIH5	coding	-2.32804	5.5828	37.1223	1.11e-09	2.56e-08
UGT1A8	coding	-1.76117	2.5528	9.45843	0.00210181	0.0153249		TCONS_l2_00028610+TCONS_l2_00028611+TCONS_l2_00028612	lncRNA	-1.66981	-1.32347	8.99294	0.00271024	0.0343609		ITLN1	coding	-4.66025	8.66676	32.8515	9.95e-09	1.76e-07
UGT1A9	coding	-1.96869	0.83967	9.15477	0.00248071	0.0175634		TCONS_l2_00028765	lncRNA	-1.30079	-1.69043	8.85312	0.00292588	0.0365267		ITM2A	coding	-1.93903	4.45511	31.6881	1.81e-08	2.96e-07
UGT2A3	coding	-1.50668	6.11675	9.68885	0.00185389	0.0139068		TCONS_l2_00029085	lncRNA	3.24362	0.59569	25.2978	4.91e-07	1.98e-05		ITM2C	coding	-2.49807	10.8017	43.0786	5.26e-11	1.77e-09
UHRF1	coding	1.76764	5.11941	41.7054	1.06e-10	3.01e-08		TCONS_l2_00029086+TCONS_l2_00029087	lncRNA	2.4543	-0.0511963	18.4196	1.77e-05	0.000494182		ITPKA	coding	-2.19099	4.5568	42.5512	6.89e-11	2.23e-09
ULBP1	coding	2.21685	-1.0763	22.4916	2.11e-06	6.86e-05		TCONS_l2_00029088+TCONS_l2_00029089+TCONS_l2_00029090	lncRNA	2.74811	1.39042	23.1238	1.52e-06	5.46e-05		ITPRIP	coding	1.045	4.64293	26.7306	2.34e-07	2.81e-06
ULBP2	coding	4.16282	0.704389	35.9186	2.06e-09	2.93e-07		TCONS_l2_00029403+TCONS_l2_00029404+TCONS_l2_00029991+TCONS_l2_00029990+TCONS_l2_00029989+TCONS_l2_00029405+TCONS_l2_00029406	lncRNA	-2.23184	-2.47634	15.7625	7.18e-05	0.00168033		JAG2	coding	1.53398	5.26835	31.4761	2.02e-08	3.26e-07
ULBP3	coding	1.37061	-0.048317	19.2159	1.17e-05	0.000267222		TCONS_l2_00030092+TCONS_l2_00029661+TCONS_l2_00029662+TCONS_l2_00030093+TCONS_l2_00030094	lncRNA	1.92212	-2.50356	10.2799	0.00134488	0.0195624		JAM2	coding	-2.14049	3.54397	37.5293	9.01e-10	2.13e-08
UNC5C	coding	-1.70789	3.33774	30.5232	3.3e-08	2.55e-06		TINCR	lncRNA	1.57654	1.66593	9.11819	0.0025308	0.0324552		JPH1	coding	1.10352	4.49554	14.3335	0.000153119	0.000854909
UNC5CL	coding	1.9166	4.20407	31.1816	2.35e-08	2.03e-06										JPH2	coding	-3.37834	4.35705	29.9383	4.46e-08	6.51e-07
UNC5D	coding	-2.39403	-0.852599	13.0174	0.000308609	0.00347296										JPH3	coding	-2.6421	-0.349295	32.2748	1.34e-08	2.28e-07
UNC79	coding	-1.15225	-1.41087	9.17187	0.00245763	0.0174309										JPH4	coding	-1.92533	0.384197	21.1497	4.25e-06	3.62e-05
UNC93A	coding	2.95647	1.39462	22.3157	2.31e-06	7.34e-05										KAL1	coding	1.74093	2.58182	28.0366	1.19e-07	1.55e-06
URB2	coding	1.07714	4.16122	29.8086	4.77e-08	3.34e-06										KANK4	coding	-1.72096	1.27093	17.9708	2.24e-05	0.000158127
USH1G	coding	-2.84831	-2.25143	29.6975	5.05e-08	3.47e-06										KBTBD11	coding	-1.11824	5.68093	25.1861	5.21e-07	5.68e-06
USP2	coding	-1.87598	3.25114	18.4876	1.71e-05	0.000362035										KBTBD12	coding	-1.13022	2.31584	6.6713	0.00979775	0.032105
UTP14A	coding	1.08834	5.44799	33.4232	7.41e-09	7.9e-07										KBTBD13	coding	-2.10339	-2.49518	19.9834	7.81e-06	6.24e-05
VASH2	coding	1.60168	1.12616	23.1098	1.53e-06	5.31e-05										KCNA3	coding	-1.60519	2.15277	19.3394	1.09e-05	8.41e-05
VCAN	coding	1.37533	6.47365	30.2797	3.74e-08	2.77e-06										KCNA4	coding	-2.71893	-2.78958	13.096	0.000295929	0.00152608
VEGFA	coding	1.07021	8.06101	15.2294	9.52e-05	0.00138838										KCNA6	coding	-2.07494	0.600437	33.8482	5.96e-09	1.11e-07
VENTX	coding	2.26256	0.531242	25.9996	3.41e-07	1.6e-05										KCNB1	coding	-2.20775	-0.306049	13.2107	0.000278353	0.00144989
VGF	coding	1.71018	1.35202	12.5691	0.000392183	0.00416368										KCNB2	coding	-3.61129	-1.73379	39.0911	4.04e-10	1.07e-08
VGLL1	coding	5.36271	-1.43756	19.1385	1.22e-05	0.000276525										KCNC1	coding	-2.6778	-1.18492	30.1575	3.98e-08	5.88e-07
VIPR1	coding	-1.15053	6.3188	11.2433	0.000799111	0.00723286										KCNE1	coding	2.14335	-1.68052	15.8316	6.92e-05	0.000424284
VIT	coding	-1.76442	-0.335247	11.3034	0.000773639	0.0070479										KCNE2	coding	-1.86448	-1.57025	15.5934	7.85e-05	0.000474318
VPREB3	coding	-1.52223	0.564695	12.2071	0.000476072	0.00481371										KCNF1	coding	-1.02494	0.0456635	6.82305	0.0089989	0.0298522
VSNL1	coding	1.73757	3.77214	22.9947	1.62e-06	5.55e-05										KCNG3	coding	-1.87068	-0.516678	11.5291	0.000685157	0.00319187
VSTM1	coding	1.45473	-1.21269	10.8119	0.00100848	0.00865966										KCNH1	coding	-2.94722	0.098643	64.4155	1.01e-15	8.27e-14
VSTM2A	coding	-2.10926	1.48772	6.72541	0.00950489	0.0488745										KCNH4	coding	2.32807	-0.635367	36.118	1.86e-09	4.04e-08
VTCN1	coding	3.31538	-0.528188	14.4481	0.000144076	0.00192421										KCNH7	coding	1.38633	-2.66462	6.20299	0.0127535	0.040107
VWA2	coding	2.79672	5.12186	41.9585	9.32e-11	2.72e-08										KCNH8	coding	1.61426	1.74248	19.1797	1.19e-05	9.06e-05
VWC2	coding	-1.66614	-0.965852	14.3291	0.000153478	0.00202635										KCNIP1	coding	-1.25618	-1.77801	6.30703	0.012026	0.038143
VWCE	coding	1.2528	0.843596	6.99838	0.00815837	0.043569										KCNIP3	coding	-1.73027	0.550707	16.4514	4.99e-05	0.000318165
VWF	coding	1.02708	6.80582	9.71118	0.0018315	0.0137746										KCNIP4	coding	-2.13507	0.638257	29.2412	6.39e-08	8.91e-07
WASF3	coding	1.16345	3.5195	6.88356	0.00869921	0.0456665										KCNJ10	coding	1.14306	0.581954	8.18051	0.00423428	0.0157163
WDR17	coding	-1.24071	0.192573	8.34732	0.00386257	0.0245289										KCNJ14	coding	1.40078	0.701744	22.2859	2.35e-06	2.14e-05
WDR4	coding	1.13359	4.14498	22.6237	1.97e-06	6.49e-05										KCNJ15	coding	3.00526	0.304863	32.0082	1.54e-08	2.57e-07
WDR62	coding	1.23863	3.20635	18.2173	1.97e-05	0.00040149										KCNJ8	coding	2.07494	3.07683	21.0806	4.4e-06	3.73e-05
WDR66	coding	2.17954	1.09973	42.9671	5.57e-11	1.79e-08										KCNJ9	coding	-1.82197	-2.09772	11.0714	0.000876717	0.00397529
WDR72	coding	1.97769	3.21143	14.1321	0.000170413	0.00218893										KCNK10	coding	-1.57181	2.11603	14.4961	0.000140453	0.000793855
WDR77	coding	1.14768	5.47834	37.9458	7.27e-10	1.32e-07										KCNK2	coding	-2.84045	-0.619728	23.446	1.28e-06	1.26e-05
WDR78	coding	-1.56999	3.20683	17.6957	2.59e-05	0.00049849										KCNK3	coding	-2.37887	0.969924	24.5123	7.38e-07	7.74e-06
WISP1	coding	2.95806	3.34629	52.7247	3.84e-13	3.08e-10										KCNMA1	coding	-2.23696	5.32621	19.7437	8.86e-06	6.97e-05
WISP3	coding	5.24594	-0.214643	19.8519	8.37e-06	0.000206709										KCNMB1	coding	-3.33744	4.1268	29.8439	4.68e-08	6.8e-07
WNT11	coding	1.42539	3.60178	11.4402	0.00071873	0.00664405										KCNMB2	coding	-2.53531	-1.25595	23.9031	1.01e-06	1.02e-05
WNT2	coding	4.95705	2.20603	56.0158	7.19e-14	7.73e-11										KCNN2	coding	2.29855	0.861307	27.9497	1.25e-07	1.61e-06
WNT3	coding	1.53428	0.763318	20.6819	5.42e-06	0.000147502										KCNN3	coding	-1.78835	2.93916	26.4614	2.69e-07	3.19e-06
WNT5A	coding	1.45149	3.90964	32.4946	1.2e-08	1.16e-06										KCNQ3	coding	1.26826	1.15902	7.05991	0.00788281	0.0266962
WNT7B	coding	3.70678	-0.579539	27.6002	1.49e-07	8.29e-06										KCNQ5	coding	-2.00893	-0.38146	24.2817	8.32e-07	8.56e-06
WNT9B	coding	2.01561	-2.69553	7.584	0.00588886	0.0341518										KCNS2	coding	-1.69045	-1.87872	8.73441	0.0031226	0.0120644
WSCD1	coding	-1.79133	4.86303	20.2865	6.67e-06	0.000172422										KCNS3	coding	-1.37601	4.37706	24.9034	6.03e-07	6.48e-06
WT1	coding	5.28191	1.3512	33.5577	6.92e-09	7.46e-07										KCNT1	coding	1.98336	0.140279	7.89555	0.00495566	0.0180188
XCL1	coding	-1.19676	-0.285017	8.10272	0.0044199	0.0273117										KCTD1	coding	-1.13844	2.99791	22.7324	1.86e-06	1.75e-05
XCL2	coding	-1.23717	-1.37671	8.12525	0.00436531	0.0270832										KCTD16	coding	2.74912	-0.373499	12.8145	0.000343939	0.00174372
XIRP1	coding	2.36441	-1.13089	16.069	6.11e-05	0.000987912										KCTD4	coding	-1.84295	-1.60388	15.354	8.91e-05	0.000530139
XKRX	coding	1.25697	1.74339	9.91238	0.00164171	0.0126806										KCTD9	coding	-1.35127	5.55313	54.8678	1.29e-13	7.45e-12
XPO5	coding	1.18968	5.97574	37.0005	1.18e-09	1.91e-07										KDELC1	coding	1.06845	2.36667	21.7899	3.04e-06	2.69e-05
XRCC2	coding	1.89597	2.00476	33.2696	8.02e-09	8.42e-07										KDM8	coding	1.05883	2.98733	22.7606	1.83e-06	1.73e-05
YAE1D1	coding	1.22047	4.27709	23.3614	1.34e-06	4.79e-05										KHDRBS2	coding	-2.68134	-1.13287	18.693	1.54e-05	0.000113356
ZAK	coding	1.30543	6.61223	20.3818	6.34e-06	0.000166372										KHK	coding	2.84143	5.26176	79.3254	5.27e-19	6.19e-17
ZAP70	coding	-1.0586	3.45671	15.0276	0.000105953	0.00150925										KIAA0020	coding	1.0899	5.68006	35.0778	3.17e-09	6.4e-08
[truncated: 3,071 more rows]
